# Supplementary material for: Sex-Related Differences in Show-Jumping Performance of Retired Thoroughbred Racehorses in Relation to the Interval Since Race Retirement
Source: Animals (Basel). 2026 Feb 11;16(4):562. doi: 10.3390/ani16040562 (PMC12937418; doi:10.3390/ani16040562)
Supplement: Supplementary file 1 [file animals-16-00562-s001.zip]

Archive with 2 entries (2 files):
- animals-4104398-Figure S1.jpg
- animals-4104398-supplementary tables.xlsx
