# Supplementary material for: Sex-Related Differences in Show-Jumping Performance of Retired Thoroughbred Racehorses in Relation to the Interval Since Race Retirement
Source: Animals (Basel). 2026 Feb 11;16(4):562. doi: 10.3390/ani16040562 (PMC12937418; doi:10.3390/ani16040562)
Supplement: Supplementary file 1 [file animals-16-00562-s001.zip › animals-4104398-supplementary tables.xlsx]

## Sheet: Table S1
Table S1 Raw competition records used for descriptive statistics and Bayesian linear mixed model analyses.
*NI (non-interval) in the Interval column indicates horses without available interval information.
Rider_ID	Horse_ID	Sire_ID	Affil_ID	Venue_ID	Transformed rank	Round time 1	Round time 2	Obstacle faults 1	Obstacle faults 2	Sex	Interval	Age	Competition year
R497	H754	S151	A100	V004	1		53.68			Gelding	3 years	06-07y	2018
R389	H267	S019	A100	V004	0.952381		62.03			Gelding	3 years	08-09y	2018
R525	H632	S207	A244	V004	0.904762		62.18			Stalion	NI	02-05y	2018
R013	H270	S095	A244	V004	0.857143		52.08		4	Gelding	2 years	08-09y	2018
R083	H093	S179	A033	V004	0.809524		52.73		4	Gelding	2 years	06-07y	2018
R324	H465	S060	A073	V004	0.761905		53.42		4	Mare	≤1 year	08-09y	2018
R284	H142	S157	A190	V004	0.714286		55.53		4	Gelding	NI	02-05y	2018
R328	H668	S095	A073	V004	0.666667		57.43		4	Gelding	3 years	10-15y	2018
R324	H509	S063	A073	V004	0.619048		57.73		4	Gelding	2 years	10-15y	2018
R171	H730	S131	A076	V004	0.571429		59.68		4	Gelding	≤1 year	08-09y	2018
R074	H289	S063	A024	V004	0.52381		59.78		4	Gelding	3 years	06-07y	2018
R293	H040	S131	A100	V004	0.47619		60.68		4	Gelding	2 years	10-15y	2018
R308	H411	S131	A190	V004	0.428571		66.58		4	Gelding	2 years	08-09y	2018
R237	H605	S058	A073	V004	0.380952		57.83		8	Gelding	2 years	02-05y	2018
R127	H370	S136	A149	V004	0.333333		64.63		8	Gelding	≤1 year	02-05y	2018
R324	H636	S131	A073	V004	0.285714		58.68		12	Gelding	2 years	02-05y	2018
R389	H058	S108	A100	V004	0.238095		62.93		12	Gelding	2 years	02-05y	2018
R020	H109	S131	A223	V004	0.190476		74.73		12	Gelding	2 years	08-09y	2018
R237	H333	S131	A073	V004	0.142857		74.78		12	Gelding	≤1 year	08-09y	2018
R441	H467	S017	A100	V004	0.0952381		59.83		16	Gelding	3 years	06-07y	2018
R328	H579	S145	A073	V004	0.047619		62.13		16	Gelding	≤1 year	06-07y	2018
R219	H146	S128	A123	V011	1		41.53			Mare	3 years	06-07y	2018
R442	H369	S131	A180	V011	0.956522		44.08			Stalion	2 years	06-07y	2018
R358	H132	S052	A122	V011	0.913043		46.38			Gelding	3 years	08-09y	2018
R326	H405	S060	A201	V011	0.869565		47.39			Gelding	3 years	10-15y	2018
R159	H516	S180	A123	V011	0.826087		50.25			Gelding	≤1 year	02-05y	2018
R225	H137	S030	A108	V011	0.782609		50.38			Mare	≤1 year	02-05y	2018
R397	H518	S116	A069	V011	0.73913		51.29			Gelding	≤1 year	02-05y	2018
R499	H719	S131	A201	V011	0.695652		52.13			Gelding	3 years	08-09y	2018
R148	H616	S151	A141	V011	0.652174		53.26			Gelding	≤1 year	02-05y	2018
R080	H841	S168	A189	V011	0.608696		57.45			Gelding	≤1 year	02-05y	2018
R114	H309	S114	A147	V011	0.565217		59.94			Gelding	2 years	06-07y	2018
R232	H540	S055	A130	V011	0.521739		44.6		4	Gelding	3 years	06-07y	2018
R226	H763	S207	A117	V011	0.478261		46.97		4	Mare	2 years	02-05y	2018
R023	H063	S149	A117	V011	0.434783		47.7		4	Stalion	2 years	02-05y	2018
R458	H553	S036	A082	V011	0.391304		48.32		4	Gelding	2 years	06-07y	2018
R456	H832	S173	A208	V011	0.347826		48.49		4	Mare	2 years	02-05y	2018
R060	H839	S149	A189	V011	0.304348		50.26		4	Gelding	≤1 year	06-07y	2018
R445	H284	S180	A046	V011	0.26087		54.83		4	Gelding	2 years	06-07y	2018
R278	H105	S088	A020	V011	0.217391		55.56		4	Gelding	3 years	08-09y	2018
R371	H331	S061	A197	V011	0.173913		59.34		4	Stalion	≤1 year	02-05y	2018
R508	H589	S083	A133	V011	0.130435		49.23		8	Mare	NI	06-07y	2018
R232	H064	S063	A130	V011	0.0869565		61.26		8	Mare	NI	02-05y	2018
R170	H698	S152	A188	V011	0.0434783		57.63		12	Gelding	3 years	06-07y	2018
R219	H146	S128	A123	V014	1		41.58			Mare	3 years	06-07y	2018
R419	H026	S145	A123	V014	0.96		43.22			Gelding	3 years	10-15y	2018
R207	H451	S072	A186	V014	0.92		49.31			Gelding	3 years	06-07y	2018
R526	H529	S064	A207	V014	0.88		50.75			Gelding	2 years	06-07y	2018
R330	H384	S118	A245	V014	0.84		51.65			Gelding	3 years	08-09y	2018
R300	H280	S058	A155	V014	0.8		52.03			Gelding	≤1 year	08-09y	2018
R362	H283	S133	A050	V014	0.76		53.09			Gelding	≤1 year	02-05y	2018
R302	H796	S058	A155	V014	0.72		54.12			Gelding	2 years	08-09y	2018
R259	H184	S145	A074	V014	0.68		59.82			Gelding	≤1 year	08-09y	2018
R165	H321	S019	A074	V014	0.64		64.56			Gelding	≤1 year	08-09y	2018
R153	H417	S059	A207	V014	0.6		71.32			Gelding	≤1 year	02-05y	2018
R419	H511	S132	A123	V014	0.56		47.79		4	Gelding	≤1 year	02-05y	2018
R104	H619	S133	A013	V014	0.52		48.48		4	Gelding	≤1 year	02-05y	2018
R181	H727	S144	A255	V014	0.48		54.68		4	Gelding	2 years	02-05y	2018
R421	H596	S168	A050	V014	0.44		57.16		4	Gelding	≤1 year	08-09y	2018
R485	H234	S003	A074	V014	0.4		57.24		4	Gelding	2 years	08-09y	2018
R421	H391	S151	A050	V014	0.36		43.46		8	Gelding	3 years	02-05y	2018
R381	H814	S073	A219	V014	0.32		47.15		8	Gelding	2 years	06-07y	2018
R463	H640	S146	A134	V014	0.28		48.56		8	Gelding	≤1 year	02-05y	2018
R383	H648	S107	A219	V014	0.24		49.18		8	Mare	≤1 year	06-07y	2018
R111	H239	S180	A013	V014	0.2		51.55		8	Gelding	2 years	02-05y	2018
R381	H682	S182	A219	V014	0.16		54.87		8	Gelding	≤1 year	08-09y	2018
R475	H110	S134	A207	V014	0.12		49.6		12	Gelding	≤1 year	06-07y	2018
R463	H771	S095	A134	V014	0.08		61.75		16	Gelding	2 years	02-05y	2018
R192	H582	S168	A207	V014	0.04		79.79		28	Gelding	≤1 year	02-05y	2018
R481	H520	S163	A254	V006	1		46.77			Mare	3 years	06-07y	2018
R516	H318	S063	A238	V006	0.964286		50.54			Gelding	3 years	06-07y	2018
R240	H374	S131	A243	V006	0.928571		50.71			Gelding	≤1 year	06-07y	2018
R373	H183	S020	A057	V006	0.892857		51.94			Gelding	3 years	06-07y	2018
R481	H665	S058	A254	V006	0.857143		53.23			Gelding	3 years	10-15y	2018
R115	H309	S114	A147	V006	0.821429		55.35			Gelding	2 years	06-07y	2018
R358	H132	S052	A122	V006	0.785714		45.84		4	Gelding	3 years	08-09y	2018
R059	H685	S157	A147	V006	0.75		46.11		4	Gelding	3 years	06-07y	2018
R519	H300	S095	A203	V006	0.714286		48.95		4	Gelding	2 years	06-07y	2018
R486	H572	S210	A117	V006	0.678571		49.07		4	Gelding	NI	02-05y	2018
R103	H168	S063	A101	V006	0.642857		49.15		4	Mare	2 years	02-05y	2018
R453	H313	S105	A083	V006	0.607143		54.28		4	Gelding	2 years	06-07y	2018
R017	H819	S114	A088	V006	0.571429		57.41		4	Gelding	NI	06-07y	2018
R120	H379	S058	A094	V006	0.535714		57.96		4	Gelding	2 years	10-15y	2018
R423	H307	S095	A103	V006	0.5		71.45		4	Gelding	≤1 year	06-07y	2018
R132	H351	S063	A117	V006	0.464286		48.99		8	Gelding	2 years	02-05y	2018
R239	H415	S209	A243	V006	0.428571		51.87		8	Gelding	≤1 year	06-07y	2018
R134	H338	S179	A063	V006	0.392857		52.59		8	Mare	2 years	02-05y	2018
R073	H525	S149	A117	V006	0.357143		53.16		8	Gelding	≤1 year	02-05y	2018
R478	H763	S207	A117	V006	0.321429		63.1		8	Mare	2 years	02-05y	2018
R090	H404	S079	A238	V006	0.285714		74.7		8	Gelding	2 years	02-05y	2018
R244	H424	S174	A199	V006	0.25		45.77		12	Mare	3 years	02-05y	2018
R226	H463	S145	A117	V006	0.214286		54.14		12	Gelding	2 years	06-07y	2018
R022	H513	S131	A117	V006	0.178571		56.01		12	Gelding	≤1 year	08-09y	2018
R120	H173	S058	A094	V006	0.107143		64.13		12	Gelding	2 years	06-07y	2018
R021	H078	S063	A117	V006	0.0714286		47.79		16	Gelding	2 years	06-07y	2018
R473	H528	S030	A224	V006	0.0357143		50.7		16	Mare	3 years	06-07y	2018
R285	H395	S061	A110	V017	1		43.77		0	Mare	≤1 year	02-05y	2018
R049	H624	S190	A227	V017	0.958333		45.83		0	Mare	NI	06-07y	2018
R011	H303	S085	A114	V017	0.916667		46.12		0	Gelding	2 years	02-05y	2018
R029	H106	S059	A118	V017	0.875		46.46		0	Gelding	2 years	02-05y	2018
R094	H275	S164	A229	V017	0.833333		47.25		0	Mare	NI	06-07y	2018
R042	H599	S145	A131	V017	0.791667		50.14		0	Mare	2 years	06-07y	2018
R243	H394	S055	A140	V017	0.75		51.07		0	Mare	3 years	06-07y	2018
R352	H740	S012	A212	V017	0.708333		51.94		0	Gelding	3 years	10-15y	2018
R288	H481	S107	A089	V017	0.666667		43.93		4	Gelding	3 years	08-09y	2018
R049	H296	S049	A229	V017	0.625		45.76		4	Gelding	3 years	10-15y	2018
R016	H663	S168	A115	V017	0.583333		46.92		4	Mare	2 years	02-05y	2018
R249	H181	S058	A214	V017	0.541667		48.05		4	Gelding	3 years	06-07y	2018
R288	H770	S171	A115	V017	0.5		50.51		4	Stalion	2 years	06-07y	2018
R327	H099	S039	A215	V017	0.458333		54.07		4	Gelding	3 years	06-07y	2018
R285	H777	S114	A247	V017	0.416667		54.61		4	Gelding	≤1 year	02-05y	2018
R123	H428	S077	A157	V017	0.375		56.78		4	Gelding	2 years	08-09y	2018
R398	H085	S118	A067	V017	0.333333		57.49		4	Gelding	≤1 year	02-05y	2018
R131	H854	S122	A215	V017	0.291667		58.91		4	Gelding	3 years	06-07y	2018
R479	H673	S145	A131	V017	0.25		65.94		4	Gelding	≤1 year	06-07y	2018
R260	H526	S161	A131	V017	0.208333		49.8		8	Mare	3 years	08-09y	2018
R105	H750	S169	A229	V017	0.166667		60.44		8	Gelding	2 years	10-15y	2018
R263	H626	S151	A036	V017	0.125		61.92		8	Gelding	≤1 year	02-05y	2018
R410	H681	S020	A163	V017	0.0833333		72		8	Mare	≤1 year	02-05y	2018
R517	H108	S023	A113	V017	0.0416667		56.14		12	Gelding	3 years	08-09y	2018
R013	H270	S095	A244	V004	1	35.86	20.77			Gelding	3 years	10-15y	2019
R284	H142	S157	A190	V004	0.947368	38.77	21.43			Gelding	NI	02-05y	2019
R324	H730	S131	A073	V004	0.894737	44.37	22.63			Gelding	2 years	08-09y	2019
R386	H550	S179	A220	V004	0.842105	35.98	23.23			Gelding	≤1 year	02-05y	2019
R389	H040	S131	A100	V004	0.789474	39.3	23.68			Gelding	3 years	10-15y	2019
R020	H109	S131	A223	V004	0.736842	44.91	24.38			Gelding	3 years	10-15y	2019
R315	H425	S017	A220	V004	0.684211	38.78	25.73			Gelding	2 years	06-07y	2019
R389	H236	S179	A100	V004	0.631579	38.44	25.88		4	Gelding	≤1 year	06-07y	2019
R441	H260	S095	A100	V004	0.578947	41.56	27.68		4	Gelding	2 years	10-15y	2019
R063	H522	S037	A244	V004	0.526316	36.56	28.73	4		Gelding	2 years	08-09y	2019
R154	H605	S058	A175	V004	0.473684	39.2	28.88	4		Gelding	3 years	02-05y	2019
R357	H632	S207	A244	V004	0.421053	47.77	33.98	4		Stalion	NI	02-05y	2019
R168	H831	S058	A150	V004	0.368421	43.24	40.43		4	Gelding	2 years	06-07y	2019
R257	H652	S209	A175	V004	0.315789	34.44	22.88	4	4	Gelding	2 years	02-05y	2019
R389	H179	S058	A100	V004	0.263158	40.78	27.83	4	4	Gelding	2 years	06-07y	2019
R328	H579	S145	A073	V004	0.210526	43.13	28.28	4	4	Gelding	≤1 year	06-07y	2019
R127	H370	S136	A149	V004	0.157895	52.72	28.63	4	4	Gelding	2 years	02-05y	2019
R335	H825	S171	A220	V004	0.105263	39.51	40.13		8	Mare	NI	02-05y	2019
R390	H058	S108	A100	V004	0.0526316	37.68	27.38	8	8	Gelding	3 years	06-07y	2019
R397	H518	S116	A069	V011	1	30.81	21.84			Gelding	2 years	06-07y	2019
R442	H191	S095	A180	V011	1	30.38	26.02			Gelding	2 years	06-07y	2019
R209	H710	S210	A091	V011	0.944444	32.9	21.9			Mare	3 years	06-07y	2019
R022	H763	S207	A117	V011	0.944444	30.45	27.43			Mare	3 years	06-07y	2019
R225	H137	S030	A108	V011	0.888889	31.13	31.77			Mare	2 years	06-07y	2019
R240	H374	S131	A243	V011	0.888889	35.62	23.09			Gelding	2 years	08-09y	2019
R228	H087	S077	A039	V011	0.833333	30.52	32.8			Gelding	3 years	06-07y	2019
R225	H137	S030	A108	V011	0.833333	32.56	25.14			Mare	2 years	06-07y	2019
R176	H718	S067	A065	V011	0.777778	30.59	29.83		4	Gelding	2 years	10-15y	2019
R298	H074	S151	A152	V011	0.777778	37.15	25.34			Mare	3 years	06-07y	2019
R176	H098	S118	A065	V011	0.722222	32.34	32.33		4	Gelding	≤1 year	08-09y	2019
R459	H553	S036	A082	V011	0.722222	32.1	23.78			Gelding	3 years	08-09y	2019
R104	H594	S064	A013	V011	0.666667	27.42	26.79			Gelding	2 years	06-07y	2019
R298	H165	S108	A152	V011	0.666667	30.66	25.62		8	Gelding	≤1 year	06-07y	2019
R120	H173	S058	A094	V011	0.611111	37.66	32.82			Gelding	3 years	02-05y	2019
R496	H576	S210	A127	V011	0.611111	33.09	30.88		8	Mare	2 years	06-07y	2019
R496	H701	S149	A127	V011	0.555556	33.91	32.78	4	4	Gelding	2 years	10-15y	2019
R244	H562	S123	A199	V011	0.555556	38.98	38.5			Gelding	2 years	02-05y	2019
R097	H716	S063	A154	V011	0.5	37.4	39.58		4	Gelding	≤1 year	02-05y	2019
R311	H788	S207	A117	V011	0.5	31.17	41.76	4	4	Mare	3 years	06-07y	2019
R459	H560	S103	A082	V011	0.444444	27.69	29.75	8	4	Mare	≤1 year	02-05y	2019
R508	H410	S097	A133	V011	0.444444	35.13	24.29		8	Gelding	2 years	10-15y	2019
R518	H134	S131	A099	V011	0.388889	37.11	24.38		4	Gelding	3 years	08-09y	2019
R353	H613	S210	A125	V011	0.388889	32.52	51.75	4	8	Gelding	2 years	02-05y	2019
R185	H039	S164	A230	V011	0.333333	31.41	43.41	12	12	Gelding	≤1 year	08-09y	2019
R301	H852	S115	A185	V011	0.333333	40.25	30.05		4	Gelding	3 years	10-15y	2019
R103	H168	S063	A101	V011	0.277778	31.94	38.88		4	Mare	3 years	06-07y	2019
R438	H161	S059	A059	V011	0.222222	35.15	24.92		8	Gelding	2 years	02-05y	2019
R502	H060	S182	A130	V011	0.166667	40.7	26.06		8	Mare	≤1 year	02-05y	2019
R120	H378	S058	A094	V011	0.111111	36.63	33.62			Gelding	3 years	10-15y	2019
R513	H192	S154	A125	V011	0.0555556	42.36	38.15			Mare	≤1 year	02-05y	2019
R288	H663	S168	A115	V014	1		21.61			Mare	3 years	02-05y	2019
R288	H770	S171	A115	V014	0.966667	34.3	24.14			Stalion	3 years	08-09y	2019
R419	H813	S172	A123	V014	0.933333	35.21	24.16			Gelding	≤1 year	02-05y	2019
R419	H272	S163	A123	V014	0.9	35.71	24.57			Gelding	≤1 year	06-07y	2019
R029	H106	S059	A118	V014	0.866667	36.51	24.65			Gelding	3 years	02-05y	2019
R054	H735	S180	A050	V014	0.833333	36.76	24.77			Gelding	≤1 year	08-09y	2019
R054	H281	S087	A050	V014	0.8	34.75	24.99			Gelding	2 years	02-05y	2019
R379	H291	S154	A107	V014	0.766667	35.87	25.38			Mare	3 years	06-07y	2019
R526	H529	S064	A207	V014	0.733333	33.73	25.45			Gelding	3 years	06-07y	2019
R031	H479	S058	A078	V014	0.7	36.1	25.51			Mare	3 years	06-07y	2019
R466	H392	S117	A050	V014	0.666667	37.11	25.74			Mare	≤1 year	02-05y	2019
R176	H718	S067	A065	V014	0.633333	37.83	26.03			Gelding	2 years	10-15y	2019
R104	H594	S064	A013	V014	0.6	37.64	26.13			Gelding	2 years	06-07y	2019
R362	H283	S133	A050	V014	0.566667	38.36	26.46			Gelding	2 years	02-05y	2019
R381	H321	S019	A219	V014	0.533333	34.75	26.88			Gelding	2 years	10-15y	2019
R176	H098	S118	A065	V014	0.5	37.34	27.39			Gelding	≤1 year	08-09y	2019
R419	H511	S132	A123	V014	0.466667	39.49	27.79			Gelding	2 years	02-05y	2019
R035	H184	S145	A219	V014	0.433333	39.11	29.54			Gelding	2 years	08-09y	2019
R192	H429	S168	A207	V014	0.4	40.33	30.34			Gelding	≤1 year	06-07y	2019
R014	H848	S109	A218	V014	0.366667	40.06	30.45			Gelding	NI	02-05y	2019
R466	H549	S058	A050	V014	0.333333	39.76	24.17		4	Mare	≤1 year	02-05y	2019
R501	H261	S207	A210	V014	0.3	36.96	26.04		4	Gelding	≤1 year	02-05y	2019
R475	H259	S131	A207	V014	0.266667	33.95	27.62	4		Gelding	≤1 year	02-05y	2019
R448	H670	S113	A255	V014	0.233333	39.62	31.49	4		Mare	≤1 year	02-05y	2019
R153	H396	S176	A049	V014	0.2	35.16	39.62		4	Mare	≤1 year	06-07y	2019
R212	H480	S107	A107	V014	0.166667	33.71	24.94		8	Mare	2 years	02-05y	2019
R383	H304	S107	A219	V014	0.133333	37.11	30.3	4	4	Mare	≤1 year	06-07y	2019
R415	H126	S080	A207	V014	0.1	39.7	42.2	4	4	Gelding	3 years	10-15y	2019
R521	H488	S102	A107	V014	0.0666667	35.61	29.41	4	8	Stalion	NI	02-05y	2019
R183	H629	S108	A207	V014	0.0333333	37.71	48.79	8	8	Gelding	2 years	02-05y	2019
R269	H373	S097	A086	V007	1	30.91	36.18			Gelding	3 years	08-09y	2019
R065	H449	S107	A172	V007	0.928571	33.88	29.4	4		Gelding	3 years	06-07y	2019
R484	H669	S151	A086	V007	0.857143	34.7	30.43		4	Mare	3 years	06-07y	2019
R135	H135	S145	A165	V007	0.785714	30.17	31.21		4	Gelding	≤1 year	02-05y	2019
R135	H334	S089	A165	V007	0.714286	30.61	32.14		4	Mare	≤1 year	02-05y	2019
R484	H025	S063	A086	V007	0.642857	45.25	35.35	4		Mare	3 years	06-07y	2019
R287	H315	S094	A165	V007	0.571429	32.91	38.79		4	Mare	≤1 year	02-05y	2019
R079	H461	S108	A250	V007	0.5	36.73	28.36		8	Mare	3 years	08-09y	2019
R162	H711	S145	A124	V007	0.428571	34.5	30.02	4	4	Gelding	2 years	06-07y	2019
R039	H086	S075	A064	V007	0.357143	35.91	34.36	4	4	Gelding	≤1 year	06-07y	2019
R088	H329	S023	A121	V007	0.285714	35.88	36.2	4	4	Gelding	2 years	08-09y	2019
R304	H028	S204	A070	V007	0.214286	48.41	37	4	4	Gelding	2 years	06-07y	2019
R287	H139	S145	A165	V007	0.142857	33.28	35.89	4	8	Gelding	≤1 year	06-07y	2019
R039	H262	S149	A064	V007	0.0714286	37.13	33.37	8	12	Gelding	≤1 year	08-09y	2019
R134	H334	S089	A165	V006	1	31.73	20.39			Mare	≤1 year	02-05y	2019
R022	H763	S207	A117	V006	0.972222	32.7	21.39			Mare	3 years	06-07y	2019
R021	H513	S131	A117	V006	0.944444	33.7	21.57			Gelding	2 years	08-09y	2019
R110	H165	S108	A152	V006	0.916667	33.04	21.63			Gelding	≤1 year	06-07y	2019
R141	H512	S207	A199	V006	0.888889	34.24	21.8			Mare	2 years	02-05y	2019
R134	H139	S145	A165	V006	0.861111	35.94	22.06			Gelding	≤1 year	06-07y	2019
R050	H846	S131	A158	V006	0.833333	35.07	22.25			Gelding	3 years	02-05y	2019
R139	H374	S131	A243	V006	0.805556	31.1	22.77			Gelding	2 years	08-09y	2019
R484	H669	S151	A086	V006	0.777778	34.99	23.8			Mare	3 years	06-07y	2019
R423	H150	S168	A103	V006	0.75	33.1	23.93			Gelding	3 years	06-07y	2019
R073	H525	S149	A117	V006	0.722222	34.64	25.62			Gelding	2 years	02-05y	2019
R452	H381	S030	A083	V006	0.694444	34.59	27.99			Gelding	≤1 year	02-05y	2019
R287	H315	S094	A165	V006	0.666667	34.65	28.31			Mare	≤1 year	02-05y	2019
R373	H546	S183	A057	V006	0.638889	36.21	28.38			Mare	3 years	06-07y	2019
R226	H464	S145	A117	V006	0.611111	37.44	21.77			Gelding	3 years	06-07y	2019
R453	H786	S089	A083	V006	0.583333	34.64	22.41			Mare	≤1 year	08-09y	2019
R050	H780	S058	A158	V006	0.555556	33.44	22.88			Gelding	≤1 year	06-07y	2019
R486	H113	S099	A117	V006	0.527778	34.04	22.96			Gelding	≤1 year	02-05y	2019
R134	H471	S067	A233	V006	0.5	34.39	23.26			Gelding	≤1 year	06-07y	2019
R120	H173	S058	A094	V006	0.472222	34.1	23.31			Gelding	3 years	08-09y	2019
R478	H102	S149	A117	V006	0.444444	34.34	24.05			Stalion	2 years	08-09y	2019
R132	H123	S157	A117	V006	0.416667	36.42	24.74			Gelding	≤1 year	08-09y	2019
R323	H757	S207	A136	V006	0.388889	40.67	24.97			Mare	3 years	06-07y	2019
R184	H135	S145	A165	V006	0.361111	36.53	27.71			Gelding	≤1 year	02-05y	2019
R498	H373	S097	A086	V006	0.333333	45.53	29.94			Gelding	3 years	08-09y	2019
R090	H404	S079	A238	V006	0.305556	35.23	24.59			Gelding	3 years	02-05y	2019
R444	H449	S107	A172	V006	0.277778	29.76	24.71			Gelding	3 years	06-07y	2019
R518	H134	S131	A099	V006	0.25	38.22	25.45			Gelding	3 years	08-09y	2019
R132	H351	S063	A117	V006	0.222222	27.54	37.65			Gelding	3 years	06-07y	2019
R508	H296	S167	A133	V006	0.166667	53.35	26.89			Gelding	3 years	06-07y	2019
R516	H254	S038	A238	V006	0.138889	35.17	25.59			Gelding	2 years	08-09y	2019
R425	H642	S143	A165	V006	0.111111	35.79	31.02			Gelding	≤1 year	08-09y	2019
R158	H805	S030	A084	V006	0.0833333	37.79	33.63			Gelding	2 years	08-09y	2019
R149	H375	S138	A199	V006	0.0555556	33.79	22.54			Mare	3 years	06-07y	2019
R039	H262	S149	A064	V006	0.0277778	34.88	29.9			Gelding	≤1 year	08-09y	2019
R421	H812	S206	A050	V018	1	33.69	28.45			Gelding	≤1 year	06-07y	2019
R029	H106	S059	A118	V018	0.954545	36.84	28.87			Gelding	3 years	02-05y	2019
R365	H774	S121	A239	V018	0.909091	41.68	29.55			Gelding	≤1 year	02-05y	2019
R288	H663	S168	A115	V018	0.863636	33.54	25.3	4		Mare	3 years	02-05y	2019
R421	H392	S117	A050	V018	0.818182	34.55	27.3		4	Mare	≤1 year	02-05y	2019
R288	H770	S171	A115	V018	0.772727	35.41	27.61		4	Stalion	3 years	08-09y	2019
R267	H418	S055	A012	V018	0.727273	34	29.91		4	Mare	2 years	06-07y	2019
R455	H723	S030	A237	V018	0.681818	34.68	30.28	4		Gelding	NI	06-07y	2019
R067	H352	S058	A005	V018	0.636364	37.29	30.48	4		Gelding	2 years	06-07y	2019
R455	H521	S058	A237	V018	0.590909	35.85	31.78		4	Gelding	≤1 year	08-09y	2019
R332	H745	S030	A126	V018	0.545455	40.19	32.82		4	Gelding	≤1 year	02-05y	2019
R439	H148	S121	A159	V018	0.5	33.56	43.84		4	Gelding	3 years	06-07y	2019
R011	H700	S059	A114	V018	0.454545	37.29	26.34		8	Gelding	≤1 year	02-05y	2019
R288	H722	S151	A257	V018	0.409091	35.76	29.05	4	4	Gelding	2 years	06-07y	2019
R332	H435	S063	A126	V018	0.363636	39.89	30.48		8	Gelding	2 years	08-09y	2019
R125	H241	S163	A052	V018	0.318182	40.72	32.02		8	Mare	3 years	08-09y	2019
R236	H845	S018	A178	V018	0.272727	36.66	42.09		8	Mare	2 years	02-05y	2019
R092	H387	S186	A239	V018	0.227273	33.49	44.46	4	4	Gelding	≤1 year	06-07y	2019
R439	H746	S131	A159	V018	0.181818	31.76	28.12		12	Stalion	3 years	08-09y	2019
R297	H136	S150	A015	V018	0.136364	36.04	49.38		8	Mare	NI	02-05y	2019
R207	H365	S131	A186	V018	0.0909091	41.23	31.82	8	8	Gelding	2 years	06-07y	2019
R394	H155	S172	A222	V018	0.0454545	37.67	30.91	8	12	Mare	≤1 year	02-05y	2019
R285	H641	S131	A247	V017	1	35.55	21.67			Gelding	3 years	06-07y	2019
R288	H663	S168	A115	V017	0.875	34.21	23.22			Mare	3 years	02-05y	2019
R263	H485	S151	A036	V017	0.75		23.95			Gelding	2 years	06-07y	2019
R534	H583	S063	A246	V017	0.625	33.79	24.65			Mare	≤1 year	06-07y	2019
R398	H725	S081	A067	V017	0.5	36.97	33.55			Gelding	≤1 year	06-07y	2019
R029	H106	S059	A118	V017	0.375	37.24	24.62		4	Gelding	3 years	02-05y	2019
R049	H624	S190	A227	V017	0.25	35.59	25.82		4	Mare	NI	06-07y	2019
R011	H700	S059	A114	V017	0.125	37.2	27.8		8	Gelding	≤1 year	02-05y	2019
R284	H142	S157	A190	V004	1	38.24	21.83			Gelding	NI	02-05y	2020
R127	H370	S136	A149	V004	0.944444	42.03	23.13			Gelding	3 years	06-07y	2020
R390	H784	S210	A100	V004	0.888889	36.84	23.58			Gelding	2 years	06-07y	2020
R386	H065	S131	A220	V004	0.833333	40.81	23.78			Gelding	≤1 year	06-07y	2020
R294	H730	S131	A076	V004	0.777778	36.59	24.28			Gelding	3 years	10-15y	2020
R388	H179	S058	A100	V004	0.722222	40.18	26.28			Gelding	3 years	08-09y	2020
R441	H260	S095	A100	V004	0.666667	40.71	29.38			Gelding	3 years	10-15y	2020
R324	H792	S131	A073	V004	0.611111	39.86	22.03		4	Gelding	2 years	06-07y	2020
R422	H140	S149	A220	V004	0.555556	38.78	24.28	4		Gelding	2 years	08-09y	2020
R013	H346	S077	A100	V004	0.5	36.06	26.93	4		Gelding	≤1 year	08-09y	2020
R013	H236	S179	A100	V004	0.444444	35.38	27.43		4	Gelding	2 years	06-07y	2020
R315	H425	S017	A220	V004	0.388889	40.67	27.18	4		Gelding	3 years	08-09y	2020
R034	H695	S118	A073	V004	0.333333	38.99	27.23	8		Gelding	≤1 year	08-09y	2020
R284	H734	S017	A190	V004	0.277778	40.53	30.43	4	4	Gelding	≤1 year	02-05y	2020
R424	H082	S180	A073	V004	0.222222	38.81	28.53	12		Gelding	≤1 year	06-07y	2020
R441	H762	S207	A100	V004	0.166667	40.67	31.78	4	8	Stalion	NI	02-05y	2020
R386	H547	S153	A220	V004	0.111111	37.64	30.08	12	8	Gelding	2 years	08-09y	2020
R469	H389	S180	A100	V004	0.0555556	40.91	33.28	8	16	Stalion	≤1 year	06-07y	2020
R119	H492	S168	A050	V010	1	34	24.74			Gelding	2 years	06-07y	2020
R196	H213	S061	A096	V010	0.95	36.68	24.83			Gelding	≤1 year	08-09y	2020
R119	H297	S097	A050	V010	0.9	34.84	26.87			Gelding	≤1 year	06-07y	2020
R198	H397	S168	A168	V010	0.85	36.83	28.13			Stalion	3 years	06-07y	2020
R343	H095	S034	A145	V010	0.8	35.5	29.05			Mare	≤1 year	02-05y	2020
R124	H810	S186	A056	V010	0.75	35.73	33.81			Gelding	≤1 year	08-09y	2020
R470	H287	S151	A168	V010	0.7	36.43	34.9			Gelding	≤1 year	06-07y	2020
R394	H340	S117	A222	V010	0.65	34.07	27.51		4	Mare	≤1 year	02-05y	2020
R401	H400	S032	A256	V010	0.6	35.36	27.63		4	Gelding	≤1 year	08-09y	2020
R377	H693	S095	A168	V010	0.55	35.75	27.86		4	Gelding	≤1 year	02-05y	2020
R401	H360	S104	A256	V010	0.5	33.86	30.56		4	Mare	≤1 year	02-05y	2020
R124	H216	S031	A168	V010	0.45	42.35	36.44		4	Mare	NI	02-05y	2020
R279	H773	S058	A169	V010	0.4	50.23	28.29	4		Gelding	2 years	02-05y	2020
R196	H174	S207	A096	V010	0.35	34.25	26.38		8	Gelding	≤1 year	06-07y	2020
R092	H715	S101	A169	V010	0.3	31.01	27.29	4	4	Gelding	≤1 year	08-09y	2020
R344	H402	S097	A168	V010	0.25	38.26	38.31	4	4	Gelding	3 years	08-09y	2020
R119	H250	S078	A050	V010	0.2	44.54	35.5	4	4	Mare	≤1 year	02-05y	2020
R377	H811	S032	A056	V010	0.15	32.73	28.52	4	8	Gelding	≤1 year	06-07y	2020
R393	H853	S186	A222	V010	0.1	36.59	34.55	8	4	Gelding	≤1 year	08-09y	2020
R377	H608	S032	A056	V010	0.05	36.33	44.52	8	12	Gelding	≤1 year	02-05y	2020
R134	H149	S210	A165	V011	1	46.12	22.48			Mare	≤1 year	02-05y	2020
R134	H471	S067	A233	V011	1	38.24	24.97		0	Gelding	≤1 year	08-09y	2020
R058	H487	S095	A139	V011	0.969697	41.21	24.61			Mare	3 years	06-07y	2020
R231	H821	S151	A152	V011	0.969697	37.3	25.43		0	Gelding	≤1 year	06-07y	2020
R136	H139	S145	A165	V011	0.939394	45.05	25.77			Gelding	2 years	06-07y	2020
R134	H170	S061	A165	V011	0.939394	36.09	25.82		0	Mare	≤1 year	06-07y	2020
R391	H820	S042	A082	V011	0.909091	45.59	30.71			Mare	≤1 year	02-05y	2020
R022	H114	S099	A117	V011	0.909091	36.39	25.86		0	Gelding	2 years	02-05y	2020
R458	H334	S089	A165	V011	0.878788	42.43	22.98	4		Mare	≤1 year	02-05y	2020
R136	H139	S145	A165	V011	0.878788	41.26	26.28		0	Gelding	2 years	06-07y	2020
R058	H487	S095	A139	V011	0.848485	36.06	26.82		0	Mare	3 years	06-07y	2020
R141	H512	S207	A199	V011	0.848485	44.41	24		4	Mare	3 years	06-07y	2020
R223	H548	S118	A108	V011	0.818182	41.37	24.41		4	Mare	≤1 year	08-09y	2020
R225	H585	S089	A108	V011	0.818182	35.02	27.32		0	Mare	≤1 year	08-09y	2020
R223	H548	S118	A108	V011	0.787879	34.28	27.93		0	Mare	≤1 year	08-09y	2020
R136	H217	S048	A165	V011	0.787879	46.78	24.78		4	Gelding	≤1 year	06-07y	2020
R225	H137	S030	A108	V011	0.757576	43.4	25.53		4	Mare	3 years	06-07y	2020
R082	H214	S160	A177	V011	0.757576	42.19	29.75		0	Gelding	2 years	10-15y	2020
R177	H337	S118	A026	V011	0.727273	52.61	27.12	4		Gelding	≤1 year	08-09y	2020
R339	H557	S119	A062	V011	0.727273	37.04	31.36		0	Gelding	2 years	06-07y	2020
R458	H507	S043	A082	V011	0.69697	50.71	30.97	4		Gelding	≤1 year	02-05y	2020
R134	H800	S183	A165	V011	0.69697	38.21	31.71		0	Mare	≤1 year	02-05y	2020
R277	H088	S131	A020	V011	0.666667	32.46	24.47		4	Gelding	2 years	08-09y	2020
R134	H844	S146	A200	V011	0.666667	47.99	21.09		8	Stalion	2 years	08-09y	2020
R225	H585	S089	A108	V011	0.636364	44.23	25.2		8	Mare	≤1 year	08-09y	2020
R023	H513	S131	A117	V011	0.636364	34.62	25.28		4	Gelding	3 years	10-15y	2020
R107	H021	S063	A059	V011	0.606061	45.81	25.43		8	Mare	2 years	06-07y	2020
R225	H137	S030	A108	V011	0.575758	36.58	28.37		4	Mare	3 years	06-07y	2020
R135	H135	S145	A165	V011	0.575758	44.62	25.46	4	4	Gelding	2 years	06-07y	2020
R084	H811	S032	A038	V011	0.545455	38.2	29.26		4	Gelding	≤1 year	06-07y	2020
R134	H422	S196	A165	V011	0.545455	45.43	26.2		8	Mare	≤1 year	02-05y	2020
R134	H170	S061	A165	V011	0.515152	43.85	23.23	8	4	Mare	≤1 year	06-07y	2020
R135	H564	S199	A165	V011	0.515152	34.81	29.43		4	Mare	≤1 year	02-05y	2020
R084	H810	S186	A038	V011	0.484848	35.5	29.57		4	Gelding	≤1 year	08-09y	2020
R339	H557	S119	A062	V011	0.484848	60.48	32.2	4	8	Gelding	2 years	06-07y	2020
R464	H564	S199	A165	V011	0.454545	43.82	25.18	8	8	Mare	≤1 year	02-05y	2020
R184	H135	S145	A165	V011	0.454545	32.1	30.48		4	Gelding	2 years	06-07y	2020
R136	H217	S048	A165	V011	0.424242	36.97	30.52		4	Gelding	≤1 year	06-07y	2020
R009	H118	S030	A248	V011	0.424242	45.71	28.78	12	4	Gelding	3 years	10-15y	2020
R056	H543	S145	A062	V011	0.393939	38.2	31.8		4	Mare	2 years	06-07y	2020
R058	H226	S018	A139	V011	0.393939	48.86	30.86	4	12	Gelding	≤1 year	06-07y	2020
R350	H046	S028	A026	V011	0.363636	44.91	39.47	4	12	Mare	2 years	10-15y	2020
R450	H010	S159	A216	V011	0.363636	39.2	32.67		4	Gelding	2 years	06-07y	2020
R058	H018	S196	A139	V011	0.333333	39.9	29.78		8	Mare	≤1 year	02-05y	2020
R135	H775	S021	A165	V011	0.30303	35.71	29.82		8	Mare	≤1 year	02-05y	2020
R135	H232	S030	A165	V011	0.272727	41.11	33.73		8	Mare	≤1 year	02-05y	2020
R136	H700	S059	A165	V011	0.242424	41.14	36.55		8	Gelding	2 years	06-07y	2020
R299	H524	S114	A253	V011	0.212121	39.15	37.14		8	Gelding	≤1 year	02-05y	2020
R458	H507	S043	A082	V011	0.181818	41.46	37.29		8	Gelding	≤1 year	02-05y	2020
R210	H315	S094	A165	V011	0.151515	35.1	29.12		12	Mare	≤1 year	02-05y	2020
R177	H337	S118	A142	V011	0.121212	39.73	31.13		12	Gelding	≤1 year	08-09y	2020
R532	H422	S196	A233	V011	0.0909091	35.13	32.44		12	Mare	≤1 year	02-05y	2020
R442	H545	S166	A180	V011	0.0606061	36.18	32.02		16	Gelding	≤1 year	06-07y	2020
R339	H692	S121	A062	V011	0.030303	36.91	35.89		16	Stalion	≤1 year	06-07y	2020
R196	H213	S061	A096	V005	1	39.2	18.72			Gelding	≤1 year	08-09y	2020
R196	H174	S207	A096	V005	0.96875	36.24	21.01			Gelding	≤1 year	06-07y	2020
R362	H783	S095	A050	V005	0.9375	36.67	21.59			Gelding	3 years	08-09y	2020
R374	H253	S034	A010	V005	0.90625	37.09	22.08			Mare	≤1 year	02-05y	2020
R309	H444	S182	A218	V005	0.875	39.02	22.1			Mare	2 years	02-05y	2020
R219	H075	S112	A123	V005	0.84375	35.65	22.87			Gelding	≤1 year	02-05y	2020
R144	H035	S025	A042	V005	0.8125	34.81	23.95			Mare	≤1 year	08-09y	2020
R155	H726	S100	A010	V005	0.78125	36.06	24.39			Gelding	≤1 year	08-09y	2020
R374	H248	S110	A010	V005	0.75	40.75	31.36			Gelding	≤1 year	02-05y	2020
R219	H156	S210	A123	V005	0.71875	32.37	19.42		4	Mare	≤1 year	02-05y	2020
R363	H281	S087	A050	V005	0.6875	32.74	19.96		4	Gelding	3 years	06-07y	2020
R482	H813	S172	A123	V005	0.65625	36.59	22.02		4	Gelding	2 years	02-05y	2020
R309	H426	S077	A218	V005	0.625	38.49	22.31		4	Mare	≤1 year	02-05y	2020
R401	H360	S104	A256	V005	0.59375	38.02	22.63		4	Mare	≤1 year	02-05y	2020
R455	H723	S030	A237	V005	0.5625	38.74	23.64		4	Gelding	NI	06-07y	2020
R439	H310	S157	A237	V005	0.53125	41.35	23.98		4	Gelding	≤1 year	08-09y	2020
R189	H630	S194	A225	V005	0.5	39.14	24.98		4	Gelding	NI	02-05y	2020
R155	H787	S137	A010	V005	0.46875	34.96	28.47		4	Gelding	≤1 year	02-05y	2020
R455	H542	S151	A105	V005	0.4375	36.39	29.28		4	Gelding	≤1 year	06-07y	2020
R367	H519	S210	A181	V005	0.40625	40.63	31.26		4	Mare	≤1 year	02-05y	2020
R394	H340	S117	A222	V005	0.375	35.76	31.4		4	Mare	≤1 year	02-05y	2020
R169	H806	S115	A028	V005	0.34375	43.72	23.65		4	Gelding	3 years	08-09y	2020
R377	H693	S095	A168	V005	0.3125	40.39	22.01	4	4	Gelding	≤1 year	02-05y	2020
R440	H372	S115	A237	V005	0.28125	38.86	24.81	4	4	Gelding	≤1 year	06-07y	2020
R439	H521	S058	A237	V005	0.25	37.36	24.87	4	4	Gelding	2 years	08-09y	2020
R367	H769	S030	A181	V005	0.21875	37.47	29.86	4	4	Gelding	≤1 year	06-07y	2020
R147	H647	S151	A042	V005	0.1875	38.53	32.79	4	4	Mare	2 years	06-07y	2020
R482	H079	S077	A123	V005	0.15625	39.01	41.19		8	Gelding	2 years	06-07y	2020
R086	H834	S151	A193	V005	0.125	47.61	29.66	4	4	Gelding	2 years	02-05y	2020
R166	H440	S060	A056	V005	0.09375	38.18	29.83	12	4	Mare	≤1 year	02-05y	2020
R344	H402	S097	A168	V005	0.0625	44.97	56.82	4	12	Gelding	3 years	08-09y	2020
R018	H089	S133	A056	V005	0.03125	38.99	28.67	20	20	Mare	≤1 year	02-05y	2020
R381	H321	S019	A219	V014	1	35.74	22.8			Gelding	3 years	10-15y	2020
R421	H492	S168	A050	V014	0.975	39.34	22.92			Gelding	2 years	06-07y	2020
R317	H261	S207	A186	V014	0.95	40.2	23.18			Gelding	2 years	02-05y	2020
R196	H174	S207	A096	V014	0.925	36.74	23.28			Gelding	≤1 year	06-07y	2020
R176	H098	S118	A065	V014	0.9	41.86	24.24			Gelding	2 years	10-15y	2020
R403	H494	S210	A120	V014	0.875	39.5	24.48			Gelding	2 years	06-07y	2020
R383	H304	S107	A219	V014	0.85	39.68	25.47			Mare	2 years	08-09y	2020
R333	H718	S067	A065	V014	0.825	39.18	26.99			Gelding	3 years	10-15y	2020
R207	H244	S061	A186	V014	0.8	41.11	27.32			Gelding	≤1 year	02-05y	2020
R104	H594	S064	A013	V014	0.775	41.37	27.46			Gelding	3 years	06-07y	2020
R429	H480	S107	A107	V014	0.75	43.91	29.51			Mare	3 years	02-05y	2020
R363	H281	S087	A050	V014	0.725	35.37	22.18		4	Gelding	3 years	06-07y	2020
R054	H791	S149	A050	V014	0.7	38.65	22.24		4	Gelding	≤1 year	08-09y	2020
R196	H213	S061	A096	V014	0.675	36.82	22.8	4		Gelding	≤1 year	08-09y	2020
R153	H396	S176	A049	V014	0.65	38.77	23.62		4	Mare	2 years	08-09y	2020
R153	H433	S210	A049	V014	0.625	38.55	24		4	Mare	≤1 year	02-05y	2020
R054	H283	S133	A050	V014	0.6	38.41	25.82		4	Gelding	3 years	06-07y	2020
R362	H783	S095	A050	V014	0.575	39.29	25.87		4	Gelding	3 years	08-09y	2020
R309	H444	S182	A218	V014	0.55	41.03	26.89	4		Mare	2 years	02-05y	2020
R475	H047	S010	A207	V014	0.525	37.01	27.59		4	Gelding	≤1 year	02-05y	2020
R224	H735	S180	A207	V014	0.5	36.43	28.09	4		Gelding	2 years	08-09y	2020
R208	H674	S026	A232	V014	0.475	44.31	29.35		4	Gelding	≤1 year	02-05y	2020
R347	H057	S059	A207	V014	0.45	42.8	30.7		4	Mare	≤1 year	02-05y	2020
R035	H184	S145	A219	V014	0.425	43.06	31.09	4		Gelding	3 years	10-15y	2020
R309	H426	S077	A218	V014	0.4	43.97	39.64		4	Mare	≤1 year	02-05y	2020
R075	H790	S131	A074	V014	0.375	46.43	36.3		4	Gelding	2 years	08-09y	2020
R259	H131	S097	A074	V014	0.35	45.45	36.36	4		Gelding	2 years	08-09y	2020
R192	H713	S151	A207	V014	0.325	39.29	25.07		8	Gelding	≤1 year	06-07y	2020
R343	H250	S078	A145	V014	0.3	38.38	27.69	8		Mare	≤1 year	02-05y	2020
R475	H353	S002	A207	V014	0.275	38.29	30.05	8		Gelding	≤1 year	08-09y	2020
R192	H680	S047	A207	V014	0.25	43.03	30.5	4	4	Mare	≤1 year	02-05y	2020
R071	H380	S075	A074	V014	0.225	41.25	31.68	8		Gelding	≤1 year	06-07y	2020
R208	H399	S118	A232	V014	0.2	47.88	34.24	8		Gelding	≤1 year	02-05y	2020
R428	H377	S108	A167	V014	0.175	39.79	46.76		8	Gelding	≤1 year	06-07y	2020
R526	H259	S131	A207	V014	0.15	39.4	28.07	4	8	Gelding	2 years	02-05y	2020
R165	H159	S131	A219	V014	0.125	44.68	33.16	4	8	Gelding	≤1 year	10-15y	2020
R381	H635	S131	A219	V014	0.1	39.74	50.22	8	4	Gelding	2 years	08-09y	2020
R072	H212	S163	A207	V014	0.05	36.09	31.03	12	8	Gelding	≤1 year	08-09y	2020
R183	H382	S015	A207	V014	0.025	38.6	31.95	12	8	Gelding	3 years	08-09y	2020
R134	H217	S048	A165	V007	1	44.02	24.62			Gelding	≤1 year	06-07y	2020
R134	H170	S061	A165	V007	0.923077	41.01	21.44		4	Mare	≤1 year	06-07y	2020
R498	H387	S186	A086	V007	0.846154	38.34	22.95	4		Gelding	2 years	06-07y	2020
R134	H564	S199	A165	V007	0.769231	44.52	23.27		4	Mare	≤1 year	02-05y	2020
R134	H139	S145	A165	V007	0.692308	45.4	23.49		4	Gelding	2 years	06-07y	2020
R039	H086	S075	A064	V007	0.615385	44.7	24.36	4		Gelding	2 years	08-09y	2020
R239	H374	S131	A243	V007	0.538462	36.98	30.16		4	Gelding	3 years	08-09y	2020
R079	H423	S041	A250	V007	0.461538	37.09	23.89	4	4	Mare	≤1 year	02-05y	2020
R062	H329	S023	A121	V007	0.384615	40.85	25.65	4	4	Gelding	3 years	08-09y	2020
R135	H800	S183	A165	V007	0.307692	39.93	33.34	4	4	Mare	≤1 year	02-05y	2020
R039	H262	S149	A064	V007	0.230769	40.06	22.65	4	8	Gelding	2 years	08-09y	2020
R184	H135	S145	A165	V007	0.153846	36.95	24.01	12		Gelding	2 years	06-07y	2020
R038	H739	S180	A064	V007	0.0769231	39.57	37.03	16	12	Gelding	≤1 year	06-07y	2020
R139	H374	S131	A243	V006	1	35.64	24			Gelding	3 years	08-09y	2020
R136	H139	S145	A165	V006	0.97619	36.05	24.28			Gelding	2 years	06-07y	2020
R137	H471	S067	A233	V006	0.952381	36.42	24.29			Gelding	≤1 year	08-09y	2020
R136	H149	S210	A165	V006	0.928571	37.85	24.38			Mare	≤1 year	02-05y	2020
R023	H610	S113	A117	V006	0.904762	34.47	24.58			Mare	2 years	02-05y	2020
R134	H800	S183	A165	V006	0.880952	36.59	24.94			Mare	≤1 year	02-05y	2020
R452	H786	S089	A083	V006	0.857143	28.81	25.18			Mare	2 years	10-15y	2020
R136	H217	S048	A165	V006	0.833333	39.29	25.81			Gelding	≤1 year	06-07y	2020
R226	H497	S114	A117	V006	0.809524	33.41	26.39			Gelding	≤1 year	02-05y	2020
R023	H513	S131	A117	V006	0.785714	33.09	22.18		4	Gelding	3 years	10-15y	2020
R022	H114	S099	A117	V006	0.761905	33.7	22.42		4	Gelding	2 years	02-05y	2020
R458	H334	S089	A082	V006	0.714286	34.73	24.98		4	Mare	≤1 year	02-05y	2020
R140	H837	S057	A196	V006	0.690476	36.08	25.43	4		Mare	≤1 year	06-07y	2020
R519	H251	S200	A203	V006	0.666667	35.65	26.97		4	Mare	≤1 year	02-05y	2020
R339	H557	S119	A062	V006	0.642857	38.29	27.82		4	Gelding	2 years	06-07y	2020
R132	H123	S157	A117	V006	0.619048	40.21	27.88		4	Gelding	2 years	08-09y	2020
R391	H820	S042	A082	V006	0.595238	35.1	27.97		4	Mare	≤1 year	02-05y	2020
R135	H564	S199	A165	V006	0.595238	35.62	27.97		4	Mare	≤1 year	02-05y	2020
R073	H525	S149	A117	V006	0.547619	35.54	28.03		4	Gelding	3 years	06-07y	2020
R120	H737	S171	A094	V006	0.52381	36.9	30.67	4		Gelding	2 years	02-05y	2020
R226	H128	S131	A117	V006	0.5	36.58	31.6		4	Gelding	≤1 year	02-05y	2020
R017	H434	S095	A088	V006	0.47619	39.67	34.78		4	Gelding	≤1 year	06-07y	2020
R136	H232	S030	A165	V006	0.452381	41.09	34.92	4		Mare	≤1 year	02-05y	2020
R277	H088	S131	A020	V006	0.428571	34.63	41.07		4	Gelding	2 years	08-09y	2020
R453	H381	S030	A083	V006	0.404762	36.11	43.29		4	Gelding	2 years	02-05y	2020
R134	H422	S196	A233	V006	0.380952	35.4	25.24		8	Mare	≤1 year	02-05y	2020
R060	H489	S065	A189	V006	0.357143	36.08	26.42		8	Gelding	≤1 year	02-05y	2020
R103	H523	S029	A101	V006	0.333333	32.64	29.38		8	Gelding	≤1 year	06-07y	2020
R073	H080	S063	A117	V006	0.309524	34.51	30.27	4	4	Mare	2 years	06-07y	2020
R210	H009	S058	A119	V006	0.285714	38.07	31.87	4	4	Gelding	≤1 year	08-09y	2020
R056	H498	S194	A062	V006	0.261905	36.74	43.91	4	4	Gelding	≤1 year	02-05y	2020
R277	H115	S100	A165	V006	0.238095	33.56	25.57	8	4	Gelding	≤1 year	02-05y	2020
R426	H700	S059	A165	V006	0.214286	41.08	35.54	8	4	Gelding	2 years	06-07y	2020
R184	H135	S145	A165	V006	0.190476	33.77	38.54		12	Gelding	2 years	06-07y	2020
R134	H170	S061	A165	V006	0.166667	34.49	39.49		12	Mare	≤1 year	06-07y	2020
R277	H469	S154	A165	V006	0.142857	35.91	25.81	4	12	Mare	≤1 year	06-07y	2020
R021	H177	S126	A117	V006	0.119048	33.69	29.89	12	4	Gelding	≤1 year	02-05y	2020
R135	H775	S021	A165	V006	0.0952381	34.26	37.69		16	Mare	≤1 year	02-05y	2020
R095	H162	S043	A088	V006	0.0714286	42.61	39.44	4	12	Gelding	≤1 year	02-05y	2020
R528	H776	S131	A236	V006	0.047619	34.6	31.91	8	12	Gelding	2 years	02-05y	2020
R041	H362	S043	A057	V006	0.0238095	34.97	50.04	4	12	Gelding	≤1 year	02-05y	2020
R099	H376	S168	A226	V016	1	38.41	25.73			Stalion	2 years	10-15y	2020
R134	H800	S183	A165	V016	0.944444	39.8	28.95			Mare	≤1 year	02-05y	2020
R135	H564	S199	A165	V016	0.888889	37.12	30.67			Mare	≤1 year	02-05y	2020
R428	H377	S108	A167	V016	0.833333	39.4	35.01			Gelding	≤1 year	06-07y	2020
R299	H524	S114	A253	V016	0.777778	37.69	26.79		4	Gelding	≤1 year	02-05y	2020
R184	H135	S145	A165	V016	0.722222	37.52	28.08		4	Gelding	2 years	06-07y	2020
R058	H487	S095	A139	V016	0.666667	37.16	28.64		4	Mare	3 years	06-07y	2020
R104	H594	S064	A013	V016	0.611111	37.15	29.43	4		Gelding	3 years	06-07y	2020
R134	H170	S061	A165	V016	0.555556	40.56	31.2	4		Mare	≤1 year	06-07y	2020
R254	H018	S196	A139	V016	0.5	39.88	31.43		4	Mare	≤1 year	02-05y	2020
R109	H325	S095	A164	V016	0.444444	38.84	32.29	4		Gelding	≤1 year	08-09y	2020
R134	H471	S067	A165	V016	0.388889	37.08	26.55	4	4	Gelding	≤1 year	08-09y	2020
R134	H700	S059	A165	V016	0.333333	40.11	28.97		8	Gelding	2 years	06-07y	2020
R135	H775	S021	A165	V016	0.277778	37.53	30.71	4	4	Mare	≤1 year	02-05y	2020
R078	H232	S030	A165	V016	0.222222	41.69	33.01		8	Mare	≤1 year	02-05y	2020
R099	H736	S118	A226	V016	0.166667	39.18	31.09	8	4	Gelding	≤1 year	02-05y	2020
R058	H226	S018	A139	V016	0.111111	42.52	34.74	8	12	Gelding	≤1 year	06-07y	2020
R058	H225	S043	A139	V016	0.0555556	38.54	32.36	8	16	Gelding	≤1 year	02-05y	2020
R016	H110	S134	A115	V017	1	30.54	22.55			Gelding	3 years	08-09y	2020
R534	H583	S063	A176	V017	0.916667	31.08	24.69			Mare	2 years	06-07y	2020
R110	H165	S108	A152	V017	0.833333	30.66	24.92			Gelding	2 years	06-07y	2020
R011	H700	S059	A114	V017	0.75	33.32	25.73			Gelding	2 years	06-07y	2020
R303	H062	S157	A259	V017	0.666667	30.16	31.36			Gelding	2 years	06-07y	2020
R050	H779	S182	A055	V017	0.583333	33.68	31.43			Gelding	2 years	08-09y	2020
R288	H336	S063	A032	V017	0.5	31.69	27.06		4	Mare	2 years	06-07y	2020
R025	H860	S050	A067	V017	0.416667	30.88	32.13		4	Gelding	≤1 year	02-05y	2020
R288	H789	S172	A115	V017	0.333333	31.8	29.71		8	Mare	2 years	02-05y	2020
R110	H793	S085	A229	V017	0.25	32.08	32.97		8	Gelding	≤1 year	06-07y	2020
R488	H104	S016	A113	V017	0.166667	35.04	53.16		8	Gelding	≤1 year	08-09y	2020
R534	H815	S193	A176	V017	0.0833333	30.41	46.76	8	8	Gelding	≤1 year	06-07y	2020
R308	H661	S151	A190	V004	1	31.68	29.08		29.08	Mare	≤1 year	02-05y	2021
R386	H066	S131	A220	V004	0.944444	32.8	29.53		29.53	Gelding	2 years	06-07y	2021
R033	H349	S108	A190	V004	0.888889	31.52	31.33		31.33	Gelding	≤1 year	06-07y	2021
R404	H142	S157	A190	V004	0.833333	32.34	33.28		33.28	Gelding	NI	06-07y	2021
R252	H536	S043	A244	V004	0.777778	37.72	38.13		38.13	Gelding	NI	02-05y	2021
R424	H407	S108	A073	V004	0.722222	34.59	30.33		30.33	Gelding	≤1 year	06-07y	2021
R034	H695	S118	A073	V004	0.666667	32.47	31.68		31.68	Gelding	≤1 year	10-15y	2021
R324	H265	S095	A073	V004	0.611111	30.28	31.98		31.98	Gelding	≤1 year	08-09y	2021
R063	H858	S207	A244	V004	0.555556	34.16	32.52		32.52	Stalion	NI	02-05y	2021
R033	H734	S017	A190	V004	0.5	32.34	32.88		32.88	Gelding	2 years	02-05y	2021
R390	H784	S210	A100	V004	0.388889	32.5	29.28		29.28	Gelding	3 years	06-07y	2021
R036	H446	S106	A244	V004	0.333333	32.68	30.22		30.22	Gelding	2 years	08-09y	2021
R284	H792	S131	A073	V004	0.277778	31.33	31.58		31.58	Gelding	3 years	08-09y	2021
R142	H655	S018	A047	V004	0.222222	38.57	54.28		54.28	Gelding	3 years	06-07y	2021
R424	H607	S131	A073	V004	0.166667	35.05	33.58		33.58	Gelding	≤1 year	08-09y	2021
R441	H762	S207	A100	V004	0.111111	35.55	38.38		38.38	Stalion	NI	02-05y	2021
R384	H604	S059	A244	V004	0.0555556	30.04	55.88		55.88	Mare	NI	06-07y	2021
R196	H174	S207	A096	V012	1	31.71	19.14			Gelding	2 years	08-09y	2021
R134	H786	S089	A165	V012	1	37.1	22.32			Mare	3 years	10-15y	2021
R317	H261	S207	A186	V012	0.972973	33.83	23.05			Gelding	3 years	06-07y	2021
R317	H261	S207	A186	V012	0.972973	35.64	19.26			Gelding	3 years	06-07y	2021
R196	H568	S108	A050	V012	0.945946	32.47	19.87			Gelding	≤1 year	06-07y	2021
R396	H320	S209	A192	V012	0.945946	31.42	24.34			Mare	3 years	06-07y	2021
R309	H426	S077	A218	V012	0.918919	33.6	20.15			Mare	2 years	02-05y	2021
R134	H170	S061	A165	V012	0.918919	32.01	24.88			Mare	≤1 year	08-09y	2021
R136	H471	S067	A233	V012	0.891892	37.41	25.46			Gelding	2 years	08-09y	2021
R110	H766	S056	A229	V012	0.891892	32.15	20.74			Gelding	≤1 year	02-05y	2021
R309	H065	S131	A218	V012	0.864865	32.28	21.32			Gelding	2 years	06-07y	2021
R207	H244	S061	A186	V012	0.864865	34.39	26.08			Gelding	2 years	02-05y	2021
R309	H426	S077	A218	V012	0.837838	34.79	26.23			Mare	2 years	02-05y	2021
R089	H639	S131	A256	V012	0.837838	31.47	21.97			Gelding	≤1 year	06-07y	2021
R309	H065	S131	A218	V012	0.810811	34.08	26.8			Gelding	2 years	06-07y	2021
R394	H069	S148	A222	V012	0.810811	34.26	23.84			Gelding	NI	02-05y	2021
R447	H295	S131	A179	V012	0.783784	32.12	24.85			Gelding	3 years	08-09y	2021
R134	H115	S100	A165	V012	0.783784	37.04	26.99			Gelding	≤1 year	02-05y	2021
R351	H127	S147	A183	V012	0.756757	36.64	24.95			Gelding	3 years	06-07y	2021
R381	H790	S131	A219	V012	0.756757	34.7	27.47			Gelding	3 years	08-09y	2021
R045	H328	S048	A014	V012	0.72973	38.14	20.16			Gelding	2 years	06-07y	2021
R466	H524	S114	A253	V012	0.72973	37.23	28.14			Gelding	2 years	02-05y	2021
R110	H761	S151	A096	V012	0.702703	33.46	21.14			Mare	≤1 year	02-05y	2021
R196	H568	S108	A050	V012	0.675676	32.12	23.56			Gelding	≤1 year	06-07y	2021
R292	H071	S180	A102	V012	0.675676	33.76	23.02			Gelding	3 years	10-15y	2021
R268	H704	S063	A035	V012	0.648649	34.5	23.43			Mare	≤1 year	02-05y	2021
R136	H149	S210	A165	V012	0.648649	35.78	23.63			Mare	2 years	02-05y	2021
R523	H549	S058	A050	V012	0.621622	35.06	23.47			Mare	2 years	02-05y	2021
R136	H334	S089	A165	V012	0.621622	33.96	24.89			Mare	2 years	02-05y	2021
R309	H140	S149	A218	V012	0.594595	37.54	24.23			Gelding	3 years	08-09y	2021
R069	H836	S056	A191	V012	0.594595	32.19	25.02			Mare	≤1 year	02-05y	2021
R153	H653	S126	A049	V012	0.567568	33.81	24.71			Gelding	≤1 year	02-05y	2021
R531	H564	S199	A165	V012	0.567568	32.93	25.67			Mare	≤1 year	02-05y	2021
R523	H549	S058	A050	V012	0.540541	34.8	26.62			Mare	2 years	02-05y	2021
R401	H360	S104	A256	V012	0.540541	34.89	26.24			Mare	≤1 year	02-05y	2021
R408	H131	S097	A050	V012	0.513514	35.58	22.34			Gelding	3 years	10-15y	2021
R531	H643	S114	A165	V012	0.513514	33.79	27.29			Gelding	≤1 year	06-07y	2021
R268	H224	S113	A035	V012	0.486486	36.37	26.9			Gelding	≤1 year	06-07y	2021
R403	H472	S168	A120	V012	0.486486	29.4	27.95			Gelding	3 years	08-09y	2021
R268	H003	S063	A035	V012	0.459459	33.81	24.68			Mare	≤1 year	08-09y	2021
R207	H211	S172	A186	V012	0.459459	36.22	31.47			Gelding	≤1 year	02-05y	2021
R196	H561	S165	A145	V012	0.432432	31.94	25.38			Gelding	≤1 year	02-05y	2021
R403	H494	S210	A120	V012	0.432432	33.28	32.97			Gelding	3 years	08-09y	2021
R005	H745	S030	A126	V012	0.405405	31.47	26.11			Gelding	3 years	06-07y	2021
R174	H111	S097	A252	V012	0.405405	36.95	35.72			Gelding	NI	02-05y	2021
R176	H098	S118	A065	V012	0.378378	32.9	43.2			Gelding	3 years	10-15y	2021
R118	H199	S127	A257	V012	0.378378	36.09	22.75			Gelding	≤1 year	08-09y	2021
R196	H174	S207	A096	V012	0.351351	30.12	22.86			Gelding	2 years	08-09y	2021
R399	H120	S151	A255	V012	0.351351	35.27	24.01			Gelding	≤1 year	02-05y	2021
R421	H761	S151	A096	V012	0.324324	34.86	24.63			Mare	≤1 year	02-05y	2021
R408	H131	S097	A050	V012	0.297297	37.33	27.7			Gelding	3 years	10-15y	2021
R527	H628	S186	A192	V012	0.27027	37.94	28.9			Gelding	≤1 year	08-09y	2021
R069	H649	S121	A191	V012	0.243243	31.44	29.44			Stalion	≤1 year	06-07y	2021
R281	H829	S040	A249	V012	0.216216	37.12	33.21			Gelding	3 years	06-07y	2021
R090	H473	S123	A192	V012	0.189189	37.8	33.92			Gelding	≤1 year	08-09y	2021
R196	H561	S165	A096	V012	0.162162	32.42	44.52			Gelding	≤1 year	02-05y	2021
R081	H756	S115	A092	V012	0.135135	36.46	31.48			Mare	≤1 year	02-05y	2021
R531	H398	S077	A165	V012	0.108108	34.91	33.5			Mare	≤1 year	02-05y	2021
R309	H140	S149	A218	V012	0.0810811	36.85	32.97			Gelding	3 years	08-09y	2021
R381	H401	S145	A219	V012	0.0540541	31.56	29.13			Gelding	2 years	10-15y	2021
R520	H705	S201	A192	V012	0.027027	33.49	33.09			Gelding	≤1 year	06-07y	2021
R196	H766	S056	A096	V015	1	34.55	23.65			Gelding	≤1 year	02-05y	2021
R025	H860	S050	A067	V015	0.947368	35.22	25.03			Gelding	2 years	06-07y	2021
R288	H366	S118	A228	V015	0.894737	33.2	26.01			Mare	≤1 year	02-05y	2021
R285	H393	S149	A247	V015	0.842105	34.4	27.22			Mare	≤1 year	02-05y	2021
R506	H798	S210	A151	V015	0.789474	33.38	27.32			Mare	2 years	02-05y	2021
R408	H131	S097	A050	V015	0.736842	35.04	28.1			Gelding	3 years	10-15y	2021
R032	H336	S063	A032	V015	0.684211	33.3	29.13			Mare	3 years	06-07y	2021
R523	H549	S058	A050	V015	0.631579	33.75	29.2			Mare	2 years	02-05y	2021
R488	H200	S168	A113	V015	0.578947	34.34	29.73			Mare	2 years	06-07y	2021
R446	H024	S151	A110	V015	0.526316	35.36	24.76			Gelding	≤1 year	08-09y	2021
R533	H583	S063	A241	V015	0.473684	32.46	28.23			Mare	3 years	08-09y	2021
R514	H761	S151	A096	V015	0.421053	33.59	29.69			Mare	≤1 year	02-05y	2021
R110	H592	S121	A229	V015	0.368421	35.62	32.53			Gelding	3 years	10-15y	2021
R433	H390	S168	A110	V015	0.315789	33.79	37.42			Mare	≤1 year	02-05y	2021
R110	H227	S186	A229	V015	0.263158	35.9	42.39			Mare	≤1 year	06-07y	2021
R514	H174	S207	A096	V015	0.210526	49.9	26.61			Gelding	2 years	08-09y	2021
R400	H493	S030	A234	V015	0.157895	34.88	32.32			Mare	≤1 year	02-05y	2021
R506	H167	S111	A151	V015	0.105263	42.51	38.49			Mare	≤1 year	06-07y	2021
R480	H171	S084	A213	V015	0.0526316	57.77	34.77			Gelding	≤1 year	08-09y	2021
R134	H334	S089	A165	V011	1	36.27	24.17			Mare	2 years	02-05y	2021
R058	H202	S061	A139	V011	1	32.07	27.05			Gelding	≤1 year	08-09y	2021
R136	H149	S210	A165	V011	0.966667	32.76	27.21			Mare	2 years	02-05y	2021
R231	H821	S151	A152	V011	0.966667	36.6	24.24			Gelding	2 years	06-07y	2021
R134	H170	S061	A165	V011	0.933333	32.22	27.26			Mare	≤1 year	08-09y	2021
R058	H202	S061	A139	V011	0.933333	36.6	25.45			Gelding	≤1 year	08-09y	2021
R134	H170	S061	A165	V011	0.9	37.48	25.82			Mare	≤1 year	08-09y	2021
R501	H083	S131	A153	V011	0.9	36.42	28.5			Gelding	2 years	06-07y	2021
R225	H501	S198	A108	V011	0.866667	34.56	26.39			Mare	≤1 year	02-05y	2021
R391	H820	S042	A138	V011	0.866667	28.81	28.81			Mare	2 years	02-05y	2021
R084	H217	S048	A038	V011	0.833333	31.34	28.94			Gelding	2 years	06-07y	2021
R501	H083	S131	A153	V011	0.833333	38.6	26.62			Gelding	2 years	06-07y	2021
R134	H139	S145	A165	V011	0.8	38.84	27.32			Gelding	3 years	08-09y	2021
R368	H114	S099	A117	V011	0.8	28.06	32.25			Gelding	3 years	06-07y	2021
R223	H548	S118	A108	V011	0.766667	35	27.61			Mare	2 years	08-09y	2021
R251	H012	S149	A139	V011	0.766667	32.49	33.75			Gelding	NI	06-07y	2021
R283	H556	S180	A046	V011	0.733333	35.12	38.4			Gelding	2 years	08-09y	2021
R134	H564	S199	A165	V011	0.733333	39.59	30.45			Mare	≤1 year	02-05y	2021
R196	H766	S056	A096	V011	0.7	32.45	26.32			Gelding	≤1 year	02-05y	2021
R253	H422	S196	A233	V011	0.7	39.15	31.68			Mare	2 years	02-05y	2021
R058	H657	S110	A139	V011	0.666667	36.34	31.71			Gelding	NI	02-05y	2021
R501	H581	S179	A153	V011	0.666667	34.88	28.34			Gelding	2 years	06-07y	2021
R084	H089	S133	A038	V011	0.633333	31.73	29.52			Mare	≤1 year	02-05y	2021
R277	H232	S030	A165	V011	0.633333	36.81	26.59	4		Mare	≤1 year	02-05y	2021
R225	H585	S089	A108	V011	0.6	34.84	26.87		4	Mare	2 years	10-15y	2021
R225	H585	S089	A108	V011	0.6	30.91	29.56			Mare	2 years	10-15y	2021
R084	H810	S186	A038	V011	0.566667	36.41	27.6	4		Gelding	2 years	10-15y	2021
R225	H501	S198	A108	V011	0.566667	31.7	31.78			Mare	≤1 year	02-05y	2021
R084	H217	S048	A038	V011	0.533333	38.11	28.4		4	Gelding	2 years	06-07y	2021
R134	H139	S145	A165	V011	0.533333	35.2	34.17			Gelding	3 years	08-09y	2021
R134	H135	S145	A165	V011	0.5	33.64	35.39			Gelding	3 years	06-07y	2021
R345	H386	S131	A152	V011	0.5	36.84	28.41	4		Gelding	2 years	10-15y	2021
R135	H564	S199	A165	V011	0.466667	46.48	34.07			Mare	≤1 year	02-05y	2021
R251	H012	S149	A139	V011	0.466667	34.92	29.54		4	Gelding	NI	06-07y	2021
R196	H174	S207	A096	V011	0.433333	30.32	23.43			Gelding	2 years	08-09y	2021
R214	H471	S067	A233	V011	0.433333	40.4	29.86	4		Gelding	2 years	08-09y	2021
R223	H548	S118	A108	V011	0.4	30.01	25.85			Mare	2 years	08-09y	2021
R531	H115	S100	A165	V011	0.4	37.49	31.23		4	Gelding	≤1 year	02-05y	2021
R017	H434	S095	A088	V011	0.366667	37.23	32.29		4	Gelding	2 years	06-07y	2021
R136	H334	S089	A165	V011	0.366667	32.16	27.45			Mare	2 years	02-05y	2021
R251	H018	S196	A139	V011	0.333333	37.72	34.3	4		Mare	2 years	02-05y	2021
R214	H471	S067	A233	V011	0.333333	30.59	27.9			Gelding	2 years	08-09y	2021
R103	H523	S029	A101	V011	0.3	34.88	37.68	4		Gelding	2 years	06-07y	2021
R024	H117	S149	A122	V011	0.3	26.42	28.48			Mare	≤1 year	02-05y	2021
R084	H089	S133	A038	V011	0.266667	35.97	28.8	4	4	Mare	≤1 year	02-05y	2021
R084	H810	S186	A038	V011	0.266667	31.45	29.69			Gelding	2 years	10-15y	2021
R058	H657	S110	A139	V011	0.233333	34.09	33.03			Gelding	NI	02-05y	2021
R449	H010	S159	A216	V011	0.233333	37.34	29.8		8	Gelding	3 years	06-07y	2021
R204	H811	S032	A038	V011	0.2	36.05	35.64		8	Gelding	≤1 year	06-07y	2021
R299	H524	S114	A253	V011	0.2	38.37	33.63			Gelding	2 years	02-05y	2021
R531	H643	S114	A165	V011	0.166667	34.49	38.59	4	4	Gelding	≤1 year	06-07y	2021
R058	H225	S043	A139	V011	0.166667	32.39	31.86			Gelding	≤1 year	02-05y	2021
R531	H643	S114	A165	V011	0.133333	28.98	34.34			Gelding	≤1 year	06-07y	2021
R501	H581	S179	A153	V011	0.133333	36.27	25.73	8	4	Gelding	2 years	06-07y	2021
R251	H018	S196	A139	V011	0.1	37.33	42.16			Mare	2 years	02-05y	2021
R501	H037	S149	A153	V011	0.1	39.65	29.21	8	4	Gelding	2 years	02-05y	2021
R524	H855	S178	A198	V011	0.0666667	33.14	32.94			Gelding	≤1 year	02-05y	2021
R280	H264	S194	A147	V011	0.0666667	35.76	32.65	12	4	Gelding	≤1 year	02-05y	2021
R184	H385	S149	A165	V011	0.0333333	33.24	36.25	20		Stalion	≤1 year	06-07y	2021
R196	H174	S207	A096	V020	1	31.71	19.14			Gelding	2 years	08-09y	2021
R317	H261	S207	A186	V020	0.96	35.64	19.26			Gelding	3 years	06-07y	2021
R196	H568	S108	A050	V020	0.92	32.47	19.87			Gelding	≤1 year	06-07y	2021
R309	H426	S077	A218	V020	0.88	33.6	20.15			Mare	2 years	02-05y	2021
R110	H766	S056	A229	V020	0.84	32.15	20.74			Gelding	≤1 year	02-05y	2021
R309	H065	S131	A218	V020	0.8	32.28	21.32			Gelding	2 years	06-07y	2021
R089	H639	S131	A256	V020	0.76	31.47	21.97			Gelding	≤1 year	06-07y	2021
R394	H069	S148	A222	V020	0.72	34.26	23.84			Gelding	NI	02-05y	2021
R447	H295	S131	A179	V020	0.68	32.12	24.85			Gelding	3 years	08-09y	2021
R351	H127	S147	A183	V020	0.64	36.64	24.95			Gelding	3 years	06-07y	2021
R045	H328	S048	A014	V020	0.6	38.14	20.16			Gelding	2 years	06-07y	2021
R110	H761	S151	A096	V020	0.56	33.46	21.14			Mare	≤1 year	02-05y	2021
R292	H071	S180	A102	V020	0.52	33.76	23.02			Gelding	3 years	10-15y	2021
R268	H704	S063	A035	V020	0.48	34.5	23.43			Mare	≤1 year	02-05y	2021
R523	H549	S058	A050	V020	0.44	35.06	23.47			Mare	2 years	02-05y	2021
R309	H140	S149	A218	V020	0.4	37.54	24.23			Gelding	3 years	08-09y	2021
R153	H653	S126	A049	V020	0.36	33.81	24.71			Gelding	≤1 year	02-05y	2021
R401	H360	S104	A256	V020	0.32	34.89	26.24			Mare	≤1 year	02-05y	2021
R408	H131	S097	A050	V020	0.28	35.58	22.34			Gelding	3 years	10-15y	2021
R268	H224	S113	A035	V020	0.24	36.37	26.9			Gelding	≤1 year	06-07y	2021
R268	H003	S063	A035	V020	0.2	33.81	24.68			Mare	≤1 year	08-09y	2021
R196	H561	S165	A145	V020	0.16	31.94	25.38			Gelding	≤1 year	02-05y	2021
R005	H745	S030	A126	V020	0.12	31.47	26.11			Gelding	3 years	06-07y	2021
R118	H199	S127	A257	V020	0.08	36.09	22.75			Gelding	≤1 year	08-09y	2021
R399	H120	S151	A255	V020	0.04	35.27	24.01			Gelding	≤1 year	02-05y	2021
R394	H340	S117	A222	V005	1	34.66	24.7		24.7	Mare	2 years	02-05y	2021
R092	H285	S194	A169	V005	0.964286	33.56	26.84		26.84	Gelding	2 years	06-07y	2021
R091	H138	S058	A193	V005	0.928571	35	26.98		26.98	Gelding	2 years	08-09y	2021
R144	H035	S025	A042	V005	0.892857	34.68	27.12		27.12	Mare	2 years	10-15y	2021
R317	H261	S207	A186	V005	0.857143	35.75	27.21		27.21	Gelding	3 years	06-07y	2021
R401	H360	S104	A256	V005	0.821429	36.81	28.64		28.64	Mare	≤1 year	02-05y	2021
R408	H131	S097	A050	V005	0.785714	39.14	29.35		29.35	Gelding	3 years	10-15y	2021
R343	H095	S034	A145	V005	0.75	38.58	29.99		29.99	Mare	≤1 year	02-05y	2021
R523	H549	S058	A050	V005	0.714286	35.71	30.99		30.99	Mare	2 years	02-05y	2021
R086	H248	S110	A010	V005	0.678571	36.03	32.73		32.73	Gelding	2 years	02-05y	2021
R355	H475	S127	A077	V005	0.642857	41.61	30.26		30.26	Gelding	2 years	08-09y	2021
R089	H639	S131	A256	V005	0.607143	33.65	33.98		33.98	Gelding	≤1 year	06-07y	2021
R514	H366	S118	A096	V005	0.571429	36.61	35.41		35.41	Mare	≤1 year	02-05y	2021
R086	H532	S108	A010	V005	0.535714	39.49	35.92		35.92	Gelding	≤1 year	06-07y	2021
R504	H031	S203	A258	V005	0.5	41.51	37.9		37.9	Gelding	2 years	08-09y	2021
R367	H519	S210	A181	V005	0.464286	33.8	29.08		29.08	Mare	≤1 year	02-05y	2021
R054	H689	S123	A050	V005	0.428571	36.53	29.88		29.88	Mare	≤1 year	06-07y	2021
R393	H069	S148	A222	V005	0.392857	34.47	30.87		30.87	Gelding	NI	02-05y	2021
R363	H791	S149	A050	V005	0.357143	38.41	42.11		42.11	Gelding	2 years	08-09y	2021
R007	H835	S137	A193	V005	0.321429	35.72	30.22		30.22	Gelding	≤1 year	02-05y	2021
R341	H630	S194	A225	V005	0.285714	36.99	32.82		32.82	Gelding	NI	06-07y	2021
R015	H250	S078	A145	V005	0.25	37.83	35.93		35.93	Mare	≤1 year	02-05y	2021
R189	H697	S068	A225	V005	0.214286	40.51	34.17		34.17	Mare	2 years	02-05y	2021
R196	H766	S056	A096	V005	0.178571	37.69	26.74		26.74	Gelding	≤1 year	02-05y	2021
R119	H570	S058	A050	V005	0.142857	35.23	29.86		29.86	Gelding	2 years	08-09y	2021
R092	H547	S153	A169	V005	0.107143	35.79	30.19		30.19	Gelding	3 years	08-09y	2021
R491	H578	S118	A044	V005	0.0714286	39.18	34.5		34.5	Gelding	3 years	08-09y	2021
R213	H350	S134	A044	V005	0.0357143	34.12	36.83		36.83	Gelding	2 years	10-15y	2021
R119	H568	S108	A050	V014	1	33.84	21.4		21.4	Gelding	≤1 year	06-07y	2021
R421	H131	S097	A050	V014	0.98	34.58	22.31		22.31	Gelding	3 years	10-15y	2021
R523	H549	S058	A050	V014	0.96	33.26	23.07		23.07	Mare	2 years	02-05y	2021
R054	H689	S123	A050	V014	0.94	34.44	23.11		23.11	Mare	≤1 year	06-07y	2021
R206	H261	S207	A186	V014	0.92	34.53	23.44		23.44	Gelding	3 years	06-07y	2021
R186	H445	S210	A207	V014	0.9	35.24	24.55		24.55	Gelding	≤1 year	02-05y	2021
R196	H561	S165	A145	V014	0.88	33.78	24.84		24.84	Gelding	≤1 year	02-05y	2021
R229	H813	S172	A123	V014	0.86	36.5	26.52		26.52	Gelding	3 years	06-07y	2021
R207	H244	S061	A186	V014	0.84	35.91	29.52		29.52	Gelding	2 years	02-05y	2021
R054	H359	S058	A050	V014	0.82	37.78	29.77		29.77	Gelding	2 years	06-07y	2021
R381	H314	S061	A219	V014	0.8	33.68	31.2		31.2	Gelding	≤1 year	02-05y	2021
R421	H706	S201	A050	V014	0.78	39.78	31.94		31.94	Gelding	≤1 year	02-05y	2021
R086	H248	S110	A010	V014	0.76	36.15	32.38		32.38	Gelding	2 years	02-05y	2021
R107	H308	S047	A013	V014	0.74	38.92	32.74		32.74	Stalion	≤1 year	02-05y	2021
R382	H361	S105	A219	V014	0.72	38.23	33.84		33.84	Gelding	≤1 year	06-07y	2021
R186	H140	S149	A220	V014	0.7	39.1	35.54		35.54	Gelding	3 years	08-09y	2021
R192	H713	S151	A207	V014	0.68	34.44	22.31		22.31	Gelding	2 years	08-09y	2021
R403	H472	S168	A120	V014	0.66	33.33	22.47		22.47	Gelding	3 years	08-09y	2021
R069	H836	S056	A191	V014	0.64	33.35	23.16		23.16	Mare	≤1 year	02-05y	2021
R381	H790	S131	A219	V014	0.62	34.16	24.24		24.24	Gelding	3 years	08-09y	2021
R376	H156	S210	A123	V014	0.6	35.11	28.64		28.64	Mare	2 years	02-05y	2021
R383	H304	S107	A219	V014	0.58	36.76	28.67		28.67	Mare	3 years	08-09y	2021
R155	H778	S131	A010	V014	0.56	33.03	30.08		30.08	Gelding	2 years	02-05y	2021
R403	H494	S210	A120	V014	0.54	34.9	30.87		30.87	Gelding	3 years	08-09y	2021
R207	H211	S172	A186	V014	0.52	37.2	31.59		31.59	Gelding	≤1 year	02-05y	2021
R119	H563	S131	A050	V014	0.5	36.43	32.03		32.03	Stalion	≤1 year	06-07y	2021
R362	H791	S149	A050	V014	0.48	35.27	32.13		32.13	Gelding	2 years	08-09y	2021
R054	H477	S077	A050	V014	0.46	37.02	33.24		33.24	Gelding	≤1 year	02-05y	2021
R229	H057	S059	A123	V014	0.44	37.71	33.95		33.95	Mare	2 years	02-05y	2021
R153	H653	S126	A049	V014	0.42	37.89	34.14		34.14	Gelding	≤1 year	02-05y	2021
R526	H094	S050	A207	V014	0.4	38.38	36.17		36.17	Gelding	2 years	02-05y	2021
R380	H492	S168	A013	V014	0.38	35.23	38.47		38.47	Gelding	3 years	08-09y	2021
R428	H377	S108	A167	V014	0.36	37.11	43.95		43.95	Gelding	2 years	08-09y	2021
R229	H075	S112	A123	V014	0.34	53.54	35.32		35.32	Gelding	2 years	02-05y	2021
R455	H542	S151	A105	V014	0.32	34.2	24.22		24.22	Gelding	2 years	08-09y	2021
R421	H761	S151	A096	V014	0.3	33.77	24.36		24.36	Mare	≤1 year	02-05y	2021
R381	H401	S145	A219	V014	0.28	35.21	27.44		27.44	Gelding	2 years	10-15y	2021
R165	H319	S043	A219	V014	0.26	38.06	32.86		32.86	Gelding	≤1 year	06-07y	2021
R268	H003	S063	A035	V014	0.24	34.55	33.6		33.6	Mare	≤1 year	08-09y	2021
R040	H413	S051	A207	V014	0.22	37.86	34.82		34.82	Gelding	≤1 year	02-05y	2021
R491	H020	S129	A044	V014	0.2	34.89	35.5		35.5	Mare	2 years	02-05y	2021
R183	H240	S151	A207	V014	0.18	37.61	36		36	Gelding	≤1 year	02-05y	2021
R268	H224	S113	A035	V014	0.16	40.43	37.61		37.61	Gelding	≤1 year	06-07y	2021
R196	H174	S207	A096	V014	0.14	33.13	44.35		44.35	Gelding	2 years	08-09y	2021
R268	H704	S063	A035	V014	0.12	37.63	34.95		34.95	Mare	≤1 year	02-05y	2021
R376	H680	S047	A123	V014	0.1	38.82	36.95		36.95	Mare	≤1 year	02-05y	2021
R475	H249	S168	A207	V014	0.08	36.63	34.01		34.01	Gelding	≤1 year	02-05y	2021
R165	H159	S131	A219	V014	0.06	60.56	38.53		38.53	Gelding	2 years	10-15y	2021
R526	H055	S209	A207	V014	0.04	38.01	32.85		32.85	Gelding	≤1 year	06-07y	2021
R133	H538	S168	A219	V014	0.02	38.22	35.44		35.44	Gelding	≤1 year	02-05y	2021
R238	H688	S077	A243	V007	1	32.91	22.92			Gelding	NI	02-05y	2021
R395	H160	S118	A121	V007	0.944444	33.1	24.47			Gelding	≤1 year	08-09y	2021
R134	H115	S100	A165	V007	0.888889	35.12	25.39			Gelding	≤1 year	02-05y	2021
R239	H016	S175	A243	V007	0.833333	37.41	27.03			Gelding	NI	02-05y	2021
R184	H135	S145	A165	V007	0.777778	26.93	28.65			Gelding	3 years	06-07y	2021
R472	H243	S013	A029	V007	0.722222	37.41	34.87			Stalion	2 years	08-09y	2021
R134	H149	S210	A165	V007	0.666667	34.33	22.2			Mare	2 years	02-05y	2021
R413	H427	S045	A206	V007	0.611111	34.39	23.92			Gelding	≤1 year	02-05y	2021
R134	H170	S061	A165	V007	0.555556	32.47	24.1			Mare	≤1 year	08-09y	2021
R239	H612	S131	A243	V007	0.5	32.21	24.45			Gelding	2 years	10-15y	2021
R087	H015	S107	A124	V007	0.444444	32.48	25.85			Mare	3 years	06-07y	2021
R531	H564	S199	A165	V007	0.388889	31.44	22.5			Mare	≤1 year	02-05y	2021
R137	H471	S067	A233	V007	0.333333	32.49	23.93			Gelding	2 years	08-09y	2021
R531	H334	S089	A165	V007	0.277778	31.93	26.06			Mare	2 years	02-05y	2021
R135	H786	S089	A165	V007	0.222222	30.04	27.19			Mare	3 years	10-15y	2021
R531	H643	S114	A165	V007	0.166667	32.45	27.78			Gelding	≤1 year	06-07y	2021
R078	H257	S058	A165	V007	0.111111	35.71	32.55			Stalion	≤1 year	08-09y	2021
R239	H022	S157	A243	V007	0.0555556	35.05	32.82			Gelding	≤1 year	02-05y	2021
R134	H564	S199	A165	V013	1	37.69	25.5		25.5	Mare	≤1 year	02-05y	2021
R134	H170	S061	A165	V013	0.974359	36.16	25.61		25.61	Mare	≤1 year	08-09y	2021
R136	H334	S089	A165	V013	0.948718	35.94	26.25		26.25	Mare	2 years	02-05y	2021
R134	H139	S145	A165	V013	0.923077	36.94	26.48		26.48	Gelding	3 years	08-09y	2021
R140	H840	S057	A189	V013	0.897436	38.34	27.69		27.69	Mare	2 years	06-07y	2021
R435	H292	S194	A041	V013	0.871795	34.18	27.73		27.73	Stalion	3 years	06-07y	2021
R421	H131	S097	A050	V013	0.846154	37.9	27.77		27.77	Gelding	3 years	10-15y	2021
R084	H217	S048	A038	V013	0.820513	34.31	28.56		28.56	Gelding	2 years	06-07y	2021
R523	H549	S058	A050	V013	0.794872	35.84	30.18		30.18	Mare	2 years	02-05y	2021
R387	H702	S043	A251	V013	0.769231	36.74	32.61		32.61	Mare	3 years	06-07y	2021
R136	H149	S210	A165	V013	0.74359	37.98	25.42		25.42	Mare	2 years	02-05y	2021
R368	H114	S099	A117	V013	0.717949	30.53	26.57		26.57	Gelding	3 years	06-07y	2021
R084	H165	S108	A038	V013	0.692308	34.03	26.58		26.58	Gelding	3 years	08-09y	2021
R137	H471	S067	A233	V013	0.666667	36.25	26.64		26.64	Gelding	2 years	08-09y	2021
R531	H115	S100	A165	V013	0.641026	37.11	28.34		28.34	Gelding	≤1 year	02-05y	2021
R396	H320	S209	A192	V013	0.615385	37.93	30.28		30.28	Mare	3 years	06-07y	2021
R528	H557	S119	A062	V013	0.589744	33.5	30.42		30.42	Gelding	3 years	06-07y	2021
R197	H297	S097	A098	V013	0.564103	37.48	32.56		32.56	Gelding	≤1 year	08-09y	2021
R253	H422	S196	A233	V013	0.538462	42.12	36.67		36.67	Mare	2 years	02-05y	2021
R524	H855	S178	A198	V013	0.512821	49.16	35.2		35.2	Gelding	≤1 year	02-05y	2021
R337	H439	S053	A187	V013	0.487179	34.69	27.11		27.11	Gelding	2 years	02-05y	2021
R531	H643	S114	A165	V013	0.461538	32.25	28.14		28.14	Gelding	≤1 year	06-07y	2021
R184	H135	S145	A165	V013	0.435897	32.34	33.32		33.32	Gelding	3 years	06-07y	2021
R222	H717	S110	A251	V013	0.410256	37.71	35.41		35.41	Gelding	3 years	06-07y	2021
R494	H823	S153	A251	V013	0.384615	39.16	35.76		35.76	Mare	≤1 year	08-09y	2021
R494	H591	S089	A251	V013	0.358974	37.59	31.17		31.17	Mare	≤1 year	08-09y	2021
R435	H455	S027	A041	V013	0.333333	32.26	31.51		31.51	Gelding	2 years	10-15y	2021
R222	H437	S161	A251	V013	0.307692	38.09	32.37		32.37	Mare	≤1 year	08-09y	2021
R137	H116	S151	A233	V013	0.282051	37.97	33.12		33.12	Gelding	≤1 year	08-09y	2021
R022	H271	S155	A117	V013	0.25641	34.56	33.76		33.76	Gelding	≤1 year	06-07y	2021
R406	H452	S033	A146	V013	0.230769	39.19	34.53		34.53	Gelding	≤1 year	08-09y	2021
R113	H731	S058	A187	V013	0.205128	36.62	32.97		32.97	Gelding	3 years	10-15y	2021
R270	H398	S077	A165	V013	0.179487	34.94	33.51		33.51	Mare	≤1 year	02-05y	2021
R241	H691	S182	A062	V013	0.153846	37.48	34.97		34.97	Mare	≤1 year	08-09y	2021
R121	H257	S058	A165	V013	0.128205	33.25	29.04		29.04	Stalion	≤1 year	08-09y	2021
R078	H385	S149	A165	V013	0.102564	33.63	35.23		35.23	Stalion	≤1 year	06-07y	2021
R520	H705	S201	A192	V013	0.102564	34.21	35.23		35.23	Gelding	≤1 year	06-07y	2021
R494	H503	S157	A251	V013	0.0512821	38.69	67.18		67.18	Mare	≤1 year	06-07y	2021
R184	H019	S115	A165	V013	0.025641	32.41	32.24		32.24	Mare	≤1 year	06-07y	2021
R134	H471	S067	A233	V008	1	40.77	20.61			Gelding	2 years	08-09y	2021
R136	H334	S089	A165	V008	0.962963	40.49	22.82			Mare	2 years	02-05y	2021
R139	H612	S131	A243	V008	0.925926	35.59	23.21			Gelding	2 years	10-15y	2021
R136	H149	S210	A165	V008	0.888889	40.39	24.23			Mare	2 years	02-05y	2021
R368	H114	S099	A117	V008	0.851852	34.91	26.64			Gelding	3 years	06-07y	2021
R531	H115	S100	A165	V008	0.814815	37.16	27.35			Gelding	≤1 year	02-05y	2021
R044	H809	S168	A037	V008	0.777778	38.17	27.56			Gelding	3 years	08-09y	2021
R519	H555	S123	A203	V008	0.740741	39.35	27.82			Mare	2 years	02-05y	2021
R531	H643	S114	A165	V008	0.703704	36.18	28.97			Gelding	≤1 year	06-07y	2021
R253	H422	S196	A233	V008	0.666667	42.49	29.7			Mare	2 years	02-05y	2021
R136	H564	S199	A165	V008	0.62963	41.35	31.47			Mare	≤1 year	02-05y	2021
R134	H139	S145	A165	V008	0.592593	42.62	24.25			Gelding	3 years	08-09y	2021
R121	H257	S058	A165	V008	0.555556	38.9	26.51			Stalion	≤1 year	08-09y	2021
R452	H786	S089	A083	V008	0.518519	38.81	26.54			Mare	3 years	10-15y	2021
R226	H128	S131	A117	V008	0.481481	38.87	29.33			Gelding	2 years	02-05y	2021
R134	H116	S151	A233	V008	0.444444	41.04	29.84			Gelding	≤1 year	08-09y	2021
R423	H430	S063	A103	V008	0.407407	38.86	31			Gelding	≤1 year	02-05y	2021
R238	H688	S077	A243	V008	0.37037	35.94	21.32			Gelding	NI	02-05y	2021
R413	H427	S045	A206	V008	0.333333	38.95	26.23			Gelding	≤1 year	02-05y	2021
R134	H170	S061	A165	V008	0.296296	36.33	26.72			Mare	≤1 year	08-09y	2021
R460	H431	S113	A085	V008	0.259259	38.18	27.71			Gelding	3 years	06-07y	2021
R135	H135	S145	A165	V008	0.222222	36.95	28.35			Gelding	3 years	06-07y	2021
R239	H016	S175	A243	V008	0.185185	44.71	35.01			Gelding	NI	02-05y	2021
R531	H398	S077	A165	V008	0.148148	38.47	32.61			Mare	≤1 year	02-05y	2021
R039	H739	S180	A064	V008	0.111111	38.09	30.4			Gelding	2 years	06-07y	2021
R078	H385	S149	A165	V008	0.0740741	37.03	30.33			Stalion	≤1 year	06-07y	2021
R270	H019	S115	A165	V008	0.037037	34.92	31.34			Mare	≤1 year	06-07y	2021
R288	H336	S063	A032	V018	1	36.14	25.7			Mare	3 years	06-07y	2021
R196	H174	S207	A096	V018	0.967742	34.28	25.76			Gelding	2 years	08-09y	2021
R092	H285	S194	A169	V018	0.935484	36.35	27.17			Gelding	2 years	06-07y	2021
R393	H340	S117	A222	V018	0.903226	35.86	29.53			Mare	2 years	02-05y	2021
R523	H549	S058	A050	V018	0.870968	39.12	35.59			Mare	2 years	02-05y	2021
R104	H687	S210	A013	V018	0.83871	39.8	37.73			Stalion	2 years	02-05y	2021
R440	H372	S115	A237	V018	0.806452	39.96	39.01			Gelding	2 years	08-09y	2021
R288	H766	S056	A096	V018	0.774194	35.4	28.05			Gelding	≤1 year	02-05y	2021
R377	H694	S095	A168	V018	0.741935	37.53	28.06			Gelding	2 years	06-07y	2021
R045	H328	S048	A014	V018	0.709677	36.83	28.6			Gelding	2 years	06-07y	2021
R461	H753	S115	A168	V018	0.677419	38.43	29.03			Gelding	≤1 year	02-05y	2021
R380	H492	S168	A013	V018	0.645161	37.59	29.3			Gelding	3 years	08-09y	2021
R309	H426	S077	A218	V018	0.612903	37.21	29.75			Mare	2 years	02-05y	2021
R343	H095	S034	A145	V018	0.580645	35.51	29.98			Mare	≤1 year	02-05y	2021
R439	H357	S108	A237	V018	0.548387	37.37	31.9			Gelding	≤1 year	06-07y	2021
R401	H360	S104	A256	V018	0.516129	37.33	32.23			Mare	≤1 year	02-05y	2021
R089	H639	S131	A256	V018	0.483871	37.74	33.86			Gelding	≤1 year	06-07y	2021
R408	H131	S097	A050	V018	0.451613	36.53	36.33			Gelding	3 years	10-15y	2021
R273	H808	S205	A168	V018	0.419355	42.32	45.07			Gelding	≤1 year	02-05y	2021
R092	H547	S153	A169	V018	0.387097	35.86	27.26			Gelding	3 years	08-09y	2021
R279	H773	S058	A169	V018	0.354839	37.15	30.17			Gelding	3 years	06-07y	2021
R421	H206	S089	A050	V018	0.322581	40.36	34.26			Mare	≤1 year	02-05y	2021
R483	H457	S149	A159	V018	0.290323	39.2	35.51			Stalion	≤1 year	08-09y	2021
R288	H570	S058	A096	V018	0.258065	39.33	36.88			Gelding	2 years	08-09y	2021
R455	H542	S151	A105	V018	0.225806	37.32	38.37			Gelding	2 years	08-09y	2021
R309	H140	S149	A220	V018	0.193548	40.49	38.85			Gelding	3 years	08-09y	2021
R104	H308	S047	A013	V018	0.16129	34.71	35.72			Stalion	≤1 year	02-05y	2021
R421	H706	S201	A050	V018	0.129032	37.51	36.38			Gelding	≤1 year	02-05y	2021
R092	H506	S048	A169	V018	0.0967742	38.48	38.13			Gelding	2 years	02-05y	2021
R189	H697	S068	A225	V018	0.0645161	36.68	36.5			Mare	2 years	02-05y	2021
R364	H077	S144	A239	V018	0.0322581	43.84	39.01			Gelding	2 years	06-07y	2021
R196	H761	S151	A096	V016	1	32.52	29.68		29.68	Mare	≤1 year	02-05y	2021
R380	H492	S168	A013	V016	0.961538	34.72	29.74		29.74	Gelding	3 years	08-09y	2021
R119	H568	S108	A050	V016	0.923077	32.83	29.75		29.75	Gelding	≤1 year	06-07y	2021
R069	H836	S056	A191	V016	0.884615	35.42	29.92		29.92	Mare	≤1 year	02-05y	2021
R531	H564	S199	A165	V016	0.846154	32.33	31.49		31.49	Mare	≤1 year	02-05y	2021
R523	H549	S058	A050	V016	0.807692	33.8	32.4		32.4	Mare	2 years	02-05y	2021
R299	H524	S114	A253	V016	0.769231	35.64	35.52		35.52	Gelding	2 years	02-05y	2021
R531	H398	S077	A165	V016	0.730769	32.88	36.62		36.62	Mare	≤1 year	02-05y	2021
R137	H116	S151	A233	V016	0.692308	34.78	46.65		46.65	Gelding	≤1 year	08-09y	2021
R196	H174	S207	A096	V016	0.653846	31.32	26.17		26.17	Gelding	2 years	08-09y	2021
R030	H426	S077	A218	V016	0.615385	32.35	28.36		28.36	Mare	2 years	02-05y	2021
R134	H149	S210	A165	V016	0.576923	35.92	30.65		30.65	Mare	2 years	02-05y	2021
R531	H334	S089	A165	V016	0.5	31.52	33.31		33.31	Mare	2 years	02-05y	2021
R099	H736	S118	A226	V016	0.461538	33.1	33.37		33.37	Gelding	≤1 year	06-07y	2021
R134	H170	S061	A165	V016	0.423077	35.5	34.67		34.67	Mare	≤1 year	08-09y	2021
R058	H012	S149	A139	V016	0.346154	34.25	38.2		38.2	Gelding	NI	06-07y	2021
R099	H376	S168	A226	V016	0.307692	35.58	48.9		48.9	Stalion	3 years	10-15y	2021
R134	H115	S100	A165	V016	0.269231	36.56	27.98		27.98	Gelding	≤1 year	02-05y	2021
R134	H786	S089	A165	V016	0.230769	32.92	28.03		28.03	Mare	3 years	10-15y	2021
R254	H202	S061	A139	V016	0.192308	33.88	29.55		29.55	Gelding	≤1 year	08-09y	2021
R137	H471	S067	A233	V016	0.153846	32.46	31.34		31.34	Gelding	2 years	08-09y	2021
R058	H018	S196	A139	V016	0.115385	36.12	33.24		33.24	Mare	2 years	02-05y	2021
R184	H135	S145	A165	V016	0.0769231	30.76	39.94		39.94	Gelding	3 years	06-07y	2021
R135	H019	S115	A165	V016	0.0384615	32.96	46.89		46.89	Mare	≤1 year	06-07y	2021
R534	H583	S063	A241	V017	1	30.25	23.06			Mare	3 years	08-09y	2021
R110	H165	S108	A152	V017	0.941176	33.53	23.42			Gelding	3 years	08-09y	2021
R398	H671	S133	A067	V017	0.882353	43.08	29.99			Gelding	3 years	06-07y	2021
R534	H836	S056	A241	V017	0.823529	30.09	25.92		4	Mare	≤1 year	02-05y	2021
R160	H062	S157	A259	V017	0.764706	27.36	26.6	4		Gelding	3 years	08-09y	2021
R263	H302	S097	A036	V017	0.705882	32.85	26.69	4		Gelding	≤1 year	02-05y	2021
R288	H817	S073	A115	V017	0.647059	32.22	28.08		4	Gelding	2 years	02-05y	2021
R025	H860	S050	A067	V017	0.588235	34	33.15		4	Gelding	2 years	06-07y	2021
R100	H144	S050	A031	V017	0.529412	39.46	25.29	4		Gelding	3 years	06-07y	2021
R055	H301	S030	A004	V017	0.470588	34.27	24.29		8	Gelding	3 years	06-07y	2021
R196	H766	S056	A096	V017	0.411765	31.88	25.14		8	Gelding	≤1 year	02-05y	2021
R410	H024	S151	A090	V017	0.352941	30.39	26.22	4	4	Gelding	≤1 year	08-09y	2021
R110	H220	S111	A229	V017	0.294118	32.76	27.19		8	Gelding	≤1 year	08-09y	2021
R028	H478	S043	A118	V017	0.235294	31.77	29.96	8		Gelding	≤1 year	02-05y	2021
R196	H174	S207	A096	V017	0.176471	30.28	22.97		12	Gelding	2 years	08-09y	2021
R288	H789	S172	A115	V017	0.117647	29.22	25.76	4	8	Mare	3 years	06-07y	2021
R100	H530	S149	A031	V017	0.0588235	31.43	32.06	8	4	Mare	≤1 year	06-07y	2021
R423	H430	S063	A103	V004	1	41.66	30.63			Gelding	2 years	02-05y	2022
R191	H830	S210	A150	V004	0.964286	38.03	31.68			Gelding	2 years	08-09y	2022
R531	H210	S058	A165	V004	0.928571	37.12	32.38			Gelding	≤1 year	08-09y	2022
R036	H346	S077	A100	V004	0.892857	34.09	38.93			Gelding	3 years	10-15y	2022
R073	H724	S194	A117	V004	0.857143	36.78	44.02			Gelding	≤1 year	06-07y	2022
R322	H795	S199	A003	V004	0.821429	34.68	28.13			Mare	3 years	06-07y	2022
R531	H643	S114	A165	V004	0.785714	30.28	29.23			Gelding	2 years	06-07y	2022
R171	H564	S199	A165	V004	0.75	35.81	29.88			Mare	2 years	02-05y	2022
R424	H407	S108	A073	V004	0.714286	39.44	30.08			Gelding	2 years	08-09y	2022
R034	H695	S118	A073	V004	0.678571	35.62	30.83			Gelding	2 years	10-15y	2022
R512	H827	S056	A109	V004	0.642857	32.25	33.28			Gelding	NI	02-05y	2022
R531	H334	S089	A165	V004	0.607143	32.37	34.53			Mare	3 years	06-07y	2022
R404	H142	S157	A043	V004	0.571429	37.22	35.03			Gelding	NI	06-07y	2022
R388	H034	S112	A100	V004	0.535714	41.41	39.33			Gelding	2 years	02-05y	2022
R286	H446	S106	A244	V004	0.5	35.44	41.88			Gelding	3 years	10-15y	2022
R476	H265	S095	A073	V004	0.464286	36.4	48.16			Gelding	≤1 year	08-09y	2022
R036	H679	S183	A100	V004	0.428571	34.44	34.63			Gelding	2 years	08-09y	2022
R284	H607	S131	A073	V004	0.392857	36.53	35.48			Gelding	≤1 year	08-09y	2022
R021	H128	S131	A117	V004	0.357143	39.05	36.63			Gelding	3 years	06-07y	2022
R325	H442	S098	A220	V004	0.321429	34.37	39.38			Gelding	≤1 year	02-05y	2022
R441	H145	S047	A100	V004	0.285714	37.5	41.27			Gelding	2 years	02-05y	2022
R282	H450	S119	A034	V004	0.25	38.81	44.43			Gelding	2 years	08-09y	2022
R184	H316	S135	A165	V004	0.214286	34.25	47.68			Mare	≤1 year	02-05y	2022
R248	H744	S120	A100	V004	0.178571	45.88	53.38			Gelding	2 years	10-15y	2022
R349	H129	S058	A003	V004	0.142857	40.25	32.68			Gelding	2 years	06-07y	2022
R308	H651	S107	A190	V004	0.107143	34.79	34.78			Mare	≤1 year	02-05y	2022
R307	H349	S108	A190	V004	0.0714286	57.62	38.23			Gelding	2 years	08-09y	2022
R308	H076	S165	A190	V004	0.0357143	37.85	43.33			Mare	≤1 year	02-05y	2022
R134	H564	S199	A165	V013	1	33.11	25.02			Mare	2 years	02-05y	2022
R134	H316	S135	A165	V013	0.969697	32.78	25.05			Mare	≤1 year	02-05y	2022
R524	H855	S178	A198	V013	0.939394	32.14	26.53			Gelding	2 years	02-05y	2022
R238	H190	S131	A243	V013	0.909091	31.55	27.59			Gelding	2 years	08-09y	2022
R406	H452	S033	A146	V013	0.878788	37.89	29.52			Gelding	2 years	08-09y	2022
R103	H523	S029	A101	V013	0.848485	33.05	29.57			Gelding	3 years	08-09y	2022
R130	H470	S029	A242	V013	0.818182	34.62	31.83			Gelding	2 years	10-15y	2022
R531	H334	S089	A165	V013	0.787879	28.73	25.94			Mare	3 years	06-07y	2022
R139	H612	S131	A243	V013	0.757576	30.45	26.2			Gelding	3 years	10-15y	2022
R219	H611	S086	A054	V013	0.727273	31.08	26.74			Stalion	≤1 year	02-05y	2022
R139	H688	S077	A243	V013	0.69697	31.6	28.18			Gelding	NI	02-05y	2022
R239	H016	S175	A243	V013	0.666667	33.65	32.2			Gelding	NI	02-05y	2022
R494	H437	S161	A251	V013	0.636364	35.43	32.45			Mare	≤1 year	08-09y	2022
R188	H164	S050	A095	V013	0.606061	33.81	32.7			Gelding	2 years	02-05y	2022
R346	H490	S066	A008	V013	0.575758	35.3	34.98			Gelding	≤1 year	06-07y	2022
R056	H704	S063	A242	V013	0.545455	37.18	35.73			Mare	≤1 year	06-07y	2022
R531	H210	S058	A165	V013	0.515152	31.86	25.87			Gelding	≤1 year	08-09y	2022
R135	H638	S054	A165	V013	0.484848	31.84	29.62			Mare	≤1 year	02-05y	2022
R187	H032	S092	A060	V013	0.454545	32.65	31.87			Stalion	≤1 year	02-05y	2022
R187	H575	S086	A060	V013	0.424242	36.64	35.01			Mare	NI	02-05y	2022
R530	H505	S091	A251	V013	0.393939	32.49	35.18			Mare	≤1 year	02-05y	2022
R197	H297	S097	A098	V013	0.363636	31.53	39.54			Gelding	2 years	08-09y	2022
R276	H149	S210	A165	V013	0.333333	31.29	24.9			Mare	3 years	02-05y	2022
R531	H643	S114	A165	V013	0.30303	29.34	26.19			Gelding	2 years	06-07y	2022
R342	H504	S192	A202	V013	0.272727	29.33	31.32			Mare	≤1 year	02-05y	2022
R444	H258	S207	A172	V013	0.242424	28.57	31.64			Mare	2 years	06-07y	2022
R139	H121	S131	A243	V013	0.212121	32.72	33.15			Gelding	≤1 year	02-05y	2022
R490	H591	S089	A251	V013	0.181818	33.54	33.68			Mare	2 years	10-15y	2022
R140	H186	S153	A098	V013	0.151515	33.36	34.13			Gelding	2 years	06-07y	2022
R532	H422	S196	A233	V013	0.121212	31.98	33.07			Mare	3 years	06-07y	2022
R128	H816	S096	A251	V013	0.0909091	45.22	39.36			Gelding	≤1 year	02-05y	2022
R430	H332	S189	A202	V013	0.0606061	33.59	52.43			Gelding	≤1 year	02-05y	2022
R197	H125	S121	A098	V013	0.030303	34.99	56.18			Gelding	3 years	08-09y	2022
R421	H549	S058	A195	V012	1	32.93	22.01			Mare	3 years	06-07y	2022
R069	H761	S151	A191	V012	0.956522	34.43	22.34			Mare	≤1 year	02-05y	2022
R069	H843	S089	A191	V012	0.913043	33.39	23.32			Gelding	≤1 year	02-05y	2022
R531	H210	S058	A165	V012	0.869565	31.6	24.37			Gelding	≤1 year	08-09y	2022
R058	H658	S151	A139	V012	0.826087	31.15	24.82			Gelding	2 years	06-07y	2022
R251	H018	S196	A139	V012	0.782609	34.14	26.22			Mare	3 years	06-07y	2022
R381	H159	S131	A219	V012	0.73913	31.16	27.69			Gelding	3 years	10-15y	2022
R251	H012	S149	A139	V012	0.695652	32.4	28.08			Gelding	NI	06-07y	2022
R106	H377	S108	A167	V012	0.652174	32.15	28.79			Gelding	3 years	08-09y	2022
R431	H228	S053	A209	V012	0.608696	35.08	31.73			Mare	3 years	06-07y	2022
R381	H634	S131	A219	V012	0.565217	30.05	33.12			Gelding	2 years	08-09y	2022
R276	H564	S199	A165	V012	0.521739	29.48	21.78			Mare	2 years	02-05y	2022
R421	H651	S107	A190	V012	0.478261	31.36	23.26			Mare	≤1 year	02-05y	2022
R421	H675	S131	A195	V012	0.434783	35.86	24.15			Gelding	2 years	02-05y	2022
R135	H638	S054	A165	V012	0.391304	31.45	27.14			Mare	≤1 year	02-05y	2022
R427	H133	S151	A156	V012	0.347826	37.52	27.41			Gelding	≤1 year	02-05y	2022
R069	H347	S207	A191	V012	0.304348	35.41	30.93			Gelding	≤1 year	08-09y	2022
R184	H316	S135	A165	V012	0.26087	34.39	32.48			Mare	≤1 year	02-05y	2022
R111	H308	S047	A013	V012	0.217391	35.65	33.01			Stalion	≤1 year	02-05y	2022
R531	H334	S089	A165	V012	0.173913	27.74	21.78			Mare	3 years	06-07y	2022
R276	H149	S210	A165	V012	0.130435	30.45	22.35			Mare	3 years	02-05y	2022
R531	H643	S114	A165	V012	0.0869565	32.5	24.45			Gelding	2 years	06-07y	2022
R133	H538	S168	A219	V012	0.0434783	34.97	32.75			Gelding	2 years	02-05y	2022
R025	H860	S050	A067	V015	1	32.92	27.09			Gelding	3 years	06-07y	2022
R488	H200	S168	A113	V015	0.958333	32.48	30.98			Mare	3 years	08-09y	2022
R285	H726	S100	A247	V015	0.916667	33.83	32.57			Gelding	3 years	10-15y	2022
R110	H225	S043	A145	V015	0.875	32.81	33.75			Gelding	2 years	06-07y	2022
R352	H662	S194	A214	V015	0.833333	39.05	37.39			Gelding	≤1 year	02-05y	2022
R164	H798	S210	A151	V015	0.791667	33.16	39.09			Mare	3 years	06-07y	2022
R026	H484	S047	A213	V015	0.75	36.71	40.79			Gelding	NI	02-05y	2022
R285	H393	S149	A247	V015	0.708333	34.59	28.25			Mare	2 years	06-07y	2022
R495	H654	S163	A110	V015	0.666667	32.71	32.42			Mare	2 years	08-09y	2022
R025	H554	S145	A067	V015	0.625	31.78	32.63			Gelding	≤1 year	08-09y	2022
R025	H371	S135	A067	V015	0.583333	36.6	35.88			Mare	≤1 year	02-05y	2022
R076	H758	S043	A118	V015	0.541667	35.35	38.13			Gelding	2 years	02-05y	2022
R025	H169	S061	A067	V015	0.458333	39.76	38.63			Mare	≤1 year	02-05y	2022
R157	H194	S107	A162	V015	0.416667	35.55	38.94			Gelding	≤1 year	08-09y	2022
R359	H326	S097	A004	V015	0.375	34.59	38.76			Mare	2 years	08-09y	2022
R193	H436	S059	A089	V015	0.333333	35.76	38.91			Gelding	≤1 year	08-09y	2022
R288	H237	S118	A032	V015	0.291667	37.98	38.92			Gelding	≤1 year	02-05y	2022
R305	H059	S151	A151	V015	0.25	33.8	43.13			Gelding	2 years	08-09y	2022
R487	H143	S182	A113	V015	0.208333	34.36	35.17			Gelding	≤1 year	02-05y	2022
R507	H166	S111	A151	V015	0.166667	28.9	32.07			Mare	2 years	08-09y	2022
R409	H001	S113	A004	V015	0.125	32.98	35.97			Gelding	2 years	02-05y	2022
R290	H441	S147	A212	V015	0.0833333	36.45	36.73			Mare	3 years	06-07y	2022
R480	H171	S084	A213	V015	0.0416667	64.89	39.89			Gelding	2 years	08-09y	2022
R196	H174	S207	A096	V011	1	41.16	20.35			Gelding	3 years	08-09y	2022
R066	H836	S056	A191	V011	1	32.3	22.14			Mare	2 years	02-05y	2022
R223	H548	S118	A108	V011	0.97561	36.72	20.37			Mare	3 years	10-15y	2022
R136	H334	S089	A165	V011	0.97561	38.49	23.3			Mare	3 years	06-07y	2022
R467	H549	S058	A050	V011	0.95122	31.22	24.05			Mare	3 years	06-07y	2022
R069	H761	S151	A191	V011	0.95122	37.26	20.46			Mare	≤1 year	02-05y	2022
R136	H149	S210	A165	V011	0.926829	38.4	20.65			Mare	3 years	02-05y	2022
R069	H577	S089	A191	V011	0.926829	35.46	24.12			Gelding	≤1 year	02-05y	2022
R069	H761	S151	A191	V011	0.902439	36.69	24.39			Mare	≤1 year	02-05y	2022
R069	H836	S056	A191	V011	0.902439	37.65	20.73			Mare	2 years	02-05y	2022
R134	H564	S199	A165	V011	0.878049	38.53	25.17			Mare	2 years	02-05y	2022
R134	H564	S199	A165	V011	0.878049	38.43	21.27			Mare	2 years	02-05y	2022
R058	H213	S061	A139	V011	0.853659	39.32	24.38			Gelding	2 years	10-15y	2022
R134	H170	S061	A233	V011	0.853659	34.48	25.27			Mare	2 years	08-09y	2022
R223	H548	S118	A108	V011	0.829268	33.52	25.7			Mare	3 years	10-15y	2022
R134	H316	S135	A165	V011	0.829268	37.96	25.34			Mare	≤1 year	02-05y	2022
R467	H661	S151	A050	V011	0.804878	33.94	25.99			Mare	2 years	02-05y	2022
R058	H225	S043	A139	V011	0.804878	39.95	25.41			Gelding	2 years	06-07y	2022
R058	H225	S043	A139	V011	0.780488	34.47	26.63			Gelding	2 years	06-07y	2022
R251	H012	S149	A139	V011	0.780488	38.95	26.07			Gelding	NI	06-07y	2022
R493	H615	S054	A101	V011	0.756098	33.58	32.1			Mare	2 years	02-05y	2022
R136	H638	S054	A165	V011	0.756098	39.39	28.26			Mare	≤1 year	02-05y	2022
R117	H760	S053	A002	V011	0.731707	41.94	29.8			Gelding	≤1 year	06-07y	2022
R068	H501	S198	A108	V011	0.731707	37.63	33.48			Mare	2 years	02-05y	2022
R196	H174	S207	A096	V011	0.707317	31.55	23.56			Gelding	3 years	08-09y	2022
R136	H149	S210	A165	V011	0.682927	37.95	24.6			Mare	3 years	02-05y	2022
R134	H115	S100	A165	V011	0.682927	42.48	22.48			Gelding	2 years	02-05y	2022
R501	H412	S050	A153	V011	0.658537	35.69	24.81			Gelding	≤1 year	06-07y	2022
R501	H083	S131	A153	V011	0.658537	42.78	23.23			Gelding	3 years	08-09y	2022
R136	H334	S089	A165	V011	0.634146	36.97	19.92			Mare	3 years	06-07y	2022
R134	H422	S196	A233	V011	0.634146	40.55	25.09			Mare	3 years	06-07y	2022
R196	H549	S058	A050	V011	0.609756	38.13	20.27			Mare	3 years	06-07y	2022
R058	H213	S061	A139	V011	0.609756	33.41	25.33			Gelding	2 years	10-15y	2022
R196	H712	S100	A145	V011	0.585366	39.37	26.94			Mare	≤1 year	02-05y	2022
R134	H422	S196	A233	V011	0.585366	40.02	21.24			Mare	3 years	06-07y	2022
R531	H643	S114	A165	V011	0.560976	34.91	27.13			Gelding	2 years	06-07y	2022
R069	H577	S089	A191	V011	0.560976	39.41	22.25			Gelding	≤1 year	02-05y	2022
R058	H018	S196	A139	V011	0.536585	38.02	27.98			Mare	3 years	06-07y	2022
R023	H293	S056	A117	V011	0.536585	39.7	23.04			Gelding	2 years	02-05y	2022
R103	H523	S029	A101	V011	0.512195	33.93	28.83			Gelding	3 years	08-09y	2022
R531	H643	S114	A165	V011	0.512195	35.67	24.24			Gelding	2 years	06-07y	2022
R350	H050	S139	A061	V011	0.487805	37.91	24.7			Mare	2 years	02-05y	2022
R069	H627	S141	A191	V011	0.487805	38.73	29.72			Gelding	≤1 year	02-05y	2022
R375	H095	S034	A050	V011	0.463415	31.62	25.99			Mare	2 years	02-05y	2022
R220	H170	S061	A233	V011	0.463415	40.52	27.99			Mare	2 years	08-09y	2022
R134	H316	S135	A165	V011	0.439024	38.8	26.39			Mare	≤1 year	02-05y	2022
R058	H018	S196	A139	V011	0.439024	42.32	27.05			Mare	3 years	06-07y	2022
R196	H675	S131	A050	V011	0.414634	41.77	23.88			Gelding	2 years	02-05y	2022
R221	H180	S043	A170	V011	0.414634	32.54	28.35			Gelding	2 years	06-07y	2022
R444	H258	S207	A172	V011	0.390244	39.54	24.7			Mare	2 years	06-07y	2022
R134	H115	S100	A165	V011	0.390244	41.57	29.35			Gelding	2 years	02-05y	2022
R350	H050	S139	A061	V011	0.365854	36.4	29.53			Mare	2 years	02-05y	2022
R268	H175	S061	A111	V011	0.365854	40.55	27.9			Gelding	≤1 year	10-15y	2022
R509	H151	S018	A221	V011	0.365854	38.98	26.13			Mare	≤1 year	02-05y	2022
R421	H675	S131	A050	V011	0.341463	35.59	30.27			Gelding	2 years	02-05y	2022
R221	H180	S043	A170	V011	0.341463	41.9	29.03			Gelding	2 years	06-07y	2022
R531	H210	S058	A165	V011	0.341463	41.76	26.83			Gelding	≤1 year	08-09y	2022
R277	H398	S077	A165	V011	0.317073	36.22	30.82			Mare	≤1 year	02-05y	2022
R069	H627	S141	A191	V011	0.317073	38.3	23.71			Gelding	≤1 year	02-05y	2022
R138	H585	S089	A108	V011	0.292683	37.01	32.51			Mare	3 years	10-15y	2022
R277	H398	S077	A165	V011	0.292683	35.35	29.51			Mare	≤1 year	02-05y	2022
R117	H760	S053	A002	V011	0.268293	36.71	32.67			Gelding	≤1 year	06-07y	2022
R205	H383	S081	A170	V011	0.268293	41.39	29.85			Gelding	3 years	10-15y	2022
R196	H285	S194	A048	V011	0.243902	38.34	33.7			Gelding	3 years	06-07y	2022
R136	H638	S054	A165	V011	0.219512	38.89	36.01			Mare	≤1 year	02-05y	2022
R277	H598	S131	A020	V011	0.195122	34.07	25.55			Gelding	≤1 year	06-07y	2022
R185	H048	S077	A230	V011	0.195122	37.66	23.94			Gelding	≤1 year	08-09y	2022
R277	H598	S131	A020	V011	0.170732	33.12	25.61			Gelding	≤1 year	06-07y	2022
R501	H255	S119	A153	V011	0.170732	35.71	25.89			Gelding	2 years	08-09y	2022
R268	H824	S063	A111	V011	0.146341	41.79	30.4			Gelding	≤1 year	06-07y	2022
R501	H037	S149	A153	V011	0.146341	37.97	27.41			Gelding	3 years	06-07y	2022
R185	H048	S077	A230	V011	0.121951	35.05	36.35			Gelding	≤1 year	08-09y	2022
R503	H177	S126	A117	V011	0.121951	38.58	27.73			Gelding	2 years	02-05y	2022
R531	H210	S058	A165	V011	0.097561	37.28	37.12			Gelding	≤1 year	08-09y	2022
R501	H656	S090	A153	V011	0.097561	48.35	28.16			Gelding	2 years	02-05y	2022
R518	H453	S059	A099	V011	0.0731707	34.89	46.62			Gelding	3 years	06-07y	2022
R048	H851	S156	A185	V011	0.0731707	65.34	27.4			Mare	≤1 year	02-05y	2022
R511	H119	S021	A025	V011	0.0487805	40.19	31.82			Stalion	≤1 year	08-09y	2022
R350	H820	S042	A061	V011	0.0243902	52.9	34.18			Mare	3 years	06-07y	2022
R343	H298	S043	A145	V020	1	31.88	19.87			Gelding	2 years	06-07y	2022
R288	H436	S059	A089	V020	0.95	34.91	20.77			Gelding	≤1 year	08-09y	2022
R375	H095	S034	A195	V020	0.9	30.03	21.26			Mare	2 years	02-05y	2022
R268	H002	S004	A111	V020	0.85	36.18	28.25			Gelding	≤1 year	02-05y	2022
R196	H360	S104	A256	V020	0.8	30.7	19.88			Mare	2 years	06-07y	2022
R421	H675	S131	A195	V020	0.75	32.01	20.33			Gelding	2 years	02-05y	2022
R059	H828	S151	A211	V020	0.7	35.85	22.9			Gelding	2 years	02-05y	2022
R394	H174	S207	A096	V020	0.65	27.65	17.18			Gelding	3 years	08-09y	2022
R196	H549	S058	A195	V020	0.6	27.28	17.26			Mare	3 years	06-07y	2022
R348	H506	S048	A239	V020	0.55	32.01	21.59			Gelding	3 years	06-07y	2022
R288	H324	S050	A257	V020	0.5	35.42	24.27			Gelding	≤1 year	02-05y	2022
R480	H171	S084	A213	V020	0.45	29.76	25.92			Gelding	2 years	08-09y	2022
R147	H030	S085	A042	V020	0.4	34.24	26.82			Mare	2 years	08-09y	2022
R455	H842	S068	A105	V020	0.35	32.15	26.98			Gelding	2 years	06-07y	2022
R059	H850	S194	A211	V020	0.3	32.22	28.87			Gelding	2 years	06-07y	2022
R268	H005	S061	A111	V020	0.25	33.99	26.13			Mare	≤1 year	02-05y	2022
R200	H542	S151	A237	V020	0.2	33.24	23.47			Gelding	3 years	08-09y	2022
R292	H650	S093	A102	V020	0.15	34.92	28.73			Mare	≤1 year	08-09y	2022
R026	H484	S047	A213	V020	0.1	49.58	29.44			Gelding	NI	02-05y	2022
R173	H238	S034	A235	V020	0.05	30.33	22.49			Gelding	3 years	08-09y	2022
R308	H549	S058	A195	V005	1	29.44	24.62			Mare	3 years	06-07y	2022
R394	H069	S148	A222	V005	0.966667	31.64	25.11			Gelding	NI	02-05y	2022
R025	H860	S050	A067	V005	0.933333	31.67	25.59			Gelding	3 years	06-07y	2022
R192	H590	S131	A207	V005	0.9	31.84	26.3			Gelding	3 years	08-09y	2022
R309	H426	S077	A104	V005	0.866667	32.84	26.92			Mare	3 years	06-07y	2022
R212	H707	S151	A107	V005	0.833333	31.98	28.2			Gelding	≤1 year	02-05y	2022
R146	H003	S063	A160	V005	0.8	32.34	28.66			Mare	≤1 year	08-09y	2022
R398	H554	S145	A067	V005	0.766667	36.18	32.01			Gelding	≤1 year	08-09y	2022
R106	H377	S108	A167	V005	0.733333	36.26	32.07			Gelding	3 years	08-09y	2022
R343	H639	S131	A145	V005	0.7	33.24	25.79			Gelding	2 years	06-07y	2022
R394	H174	S207	A096	V005	0.666667	28.85	25.94			Gelding	3 years	08-09y	2022
R007	H458	S179	A193	V005	0.633333	30.68	27.64			Gelding	2 years	08-09y	2022
R153	H466	S172	A049	V005	0.6	33.32	28.41			Gelding	≤1 year	02-05y	2022
R110	H712	S100	A145	V005	0.566667	35.48	29.76			Mare	≤1 year	02-05y	2022
R192	H445	S210	A207	V005	0.533333	33.75	34.07			Gelding	2 years	06-07y	2022
R375	H095	S034	A195	V005	0.5	30.88	27.1			Mare	2 years	02-05y	2022
R167	H835	S137	A193	V005	0.466667	30.21	28.38			Gelding	2 years	02-05y	2022
R309	H703	S063	A104	V005	0.433333	33.36	30.04			Mare	≤1 year	06-07y	2022
R256	H340	S117	A222	V005	0.4	32.81	30.68			Mare	3 years	06-07y	2022
R111	H308	S047	A013	V005	0.366667	39.59	34.63			Stalion	≤1 year	02-05y	2022
R213	H157	S134	A044	V005	0.333333	37.97	35.88			Gelding	3 years	10-15y	2022
R343	H225	S043	A145	V005	0.3	36.52	37.18			Gelding	2 years	06-07y	2022
R007	H838	S034	A193	V005	0.266667	29.08	26.12			Mare	2 years	02-05y	2022
R308	H661	S151	A190	V005	0.233333	29.59	26.18			Mare	2 years	02-05y	2022
R061	H660	S044	A044	V005	0.2	33.95	29.22			Gelding	≤1 year	02-05y	2022
R308	H675	S131	A195	V005	0.166667	33.96	32.2			Gelding	2 years	02-05y	2022
R369	H482	S058	A068	V005	0.133333	34.1	42.97			Gelding	3 years	06-07y	2022
R265	H388	S168	A042	V005	0.1	47.58	31.54			Gelding	3 years	06-07y	2022
R295	H031	S203	A258	V005	0.0666667	33.54	34.2			Gelding	3 years	08-09y	2022
R169	H363	S063	A028	V005	0.0333333	46.48	47.02			Gelding	2 years	06-07y	2022
R196	H225	S043	A145	V014	1	34.02	20.73			Gelding	2 years	06-07y	2022
R192	H713	S151	A207	V014	0.975	37.24	21.94			Gelding	3 years	08-09y	2022
R375	H095	S034	A195	V014	0.95	33.01	22.87			Mare	2 years	02-05y	2022
R309	H426	S077	A104	V014	0.925	39.42	22.92			Mare	3 years	06-07y	2022
R421	H675	S131	A195	V014	0.9	37.65	23.01			Gelding	2 years	02-05y	2022
R192	H445	S210	A207	V014	0.875	36.61	23.12			Gelding	2 years	06-07y	2022
R058	H213	S061	A139	V014	0.85	38.04	23.52			Gelding	2 years	10-15y	2022
R363	H231	S140	A050	V014	0.825	35.96	23.63			Gelding	≤1 year	02-05y	2022
R058	H658	S151	A139	V014	0.8	37.63	24.04			Gelding	2 years	06-07y	2022
R374	H482	S058	A010	V014	0.775	39.2	24.25			Gelding	3 years	06-07y	2022
R526	H042	S133	A207	V014	0.75	42.85	25.27			Gelding	≤1 year	06-07y	2022
R468	H603	S198	A050	V014	0.725	43.32	25.93			Gelding	≤1 year	08-09y	2022
R215	H569	S151	A019	V014	0.7	44.91	30.54			Mare	≤1 year	02-05y	2022
R196	H549	S058	A195	V014	0.65	31.22	22.11			Mare	3 years	06-07y	2022
R363	H517	S022	A050	V014	0.625	34.39	23.01			Gelding	≤1 year	02-05y	2022
R471	H466	S172	A186	V014	0.6	35.84	24.85			Gelding	≤1 year	02-05y	2022
R268	H002	S004	A111	V014	0.575	41.59	25.34			Gelding	≤1 year	02-05y	2022
R215	H659	S063	A019	V014	0.55	43.83	26.14			Gelding	2 years	02-05y	2022
R183	H335	S210	A207	V014	0.525	36.34	26.69			Gelding	≤1 year	02-05y	2022
R403	H459	S050	A120	V014	0.5	39.33	27.17			Gelding	2 years	02-05y	2022
R455	H842	S068	A105	V014	0.475	38.81	27.46			Gelding	2 years	06-07y	2022
R133	H538	S168	A219	V014	0.45	40	28.67			Gelding	2 years	02-05y	2022
R180	H094	S050	A207	V014	0.425	35.97	28.79			Gelding	3 years	02-05y	2022
R215	H588	S157	A019	V014	0.4	37.6	29.35			Gelding	≤1 year	08-09y	2022
R161	H033	S149	A210	V014	0.375	44	29.55			Gelding	2 years	08-09y	2022
R165	H159	S131	A219	V014	0.35	42.29	29.56			Gelding	3 years	10-15y	2022
R245	H174	S207	A096	V014	0.325	30.88	21.37			Gelding	3 years	08-09y	2022
R381	H401	S145	A219	V014	0.3	38.16	25.43			Gelding	3 years	10-15y	2022
R381	H274	S147	A219	V014	0.25	38.07	27.19			Mare	3 years	06-07y	2022
R515	H602	S050	A210	V014	0.225	37.85	28.01			Gelding	3 years	06-07y	2022
R006	H273	S183	A107	V014	0.2	43.61	29.35			Mare	≤1 year	06-07y	2022
R212	H707	S151	A107	V014	0.175	34.28	33.96			Gelding	≤1 year	02-05y	2022
R505	H535	S113	A205	V014	0.15	56.56	32.45			Mare	2 years	06-07y	2022
R381	H580	S207	A219	V014	0.125	38.32	26.12			Gelding	2 years	08-09y	2022
R206	H029	S145	A186	V014	0.1	38.06	29.73			Gelding	≤1 year	08-09y	2022
R264	H017	S147	A144	V014	0.075	40.09	48.51			Gelding	≤1 year	06-07y	2022
R126	H833	S125	A045	V014	0.05	40.93	54.89			Mare	≤1 year	02-05y	2022
R268	H004	S180	A111	V014	0.025	39.52	29.09			Gelding	≤1 year	06-07y	2022
R238	H688	S077	A243	V007	1	34.16	24.09			Gelding	NI	02-05y	2022
R308	H349	S108	A190	V007	0.956522	31.49	25.51			Gelding	2 years	08-09y	2022
R531	H643	S114	A165	V007	0.913043	31.05	26.85			Gelding	2 years	06-07y	2022
R134	H316	S135	A165	V007	0.869565	34.32	27.05			Mare	≤1 year	02-05y	2022
R531	H210	S058	A165	V007	0.826087	35.19	30.47			Gelding	≤1 year	08-09y	2022
R135	H638	S054	A165	V007	0.782609	36.27	34.95			Mare	≤1 year	02-05y	2022
R134	H334	S089	A165	V007	0.73913	32.14	27.55			Mare	3 years	06-07y	2022
R472	H243	S013	A029	V007	0.695652	33.79	30.53			Stalion	3 years	08-09y	2022
R239	H016	S175	A243	V007	0.652174	32.35	30.79			Gelding	NI	02-05y	2022
R238	H190	S131	A243	V007	0.608696	33.91	31.57			Gelding	2 years	08-09y	2022
R134	H149	S210	A165	V007	0.565217	33.71	33.23			Mare	3 years	02-05y	2022
R062	H696	S043	A206	V007	0.521739	36.71	29.86			Mare	2 years	02-05y	2022
R134	H564	S199	A165	V007	0.478261	37.77	32.26			Mare	2 years	02-05y	2022
R444	H258	S207	A172	V007	0.434783	36.09	28.08			Mare	2 years	06-07y	2022
R451	H609	S183	A112	V007	0.391304	38.06	32.65			Mare	≤1 year	02-05y	2022
R037	H256	S171	A064	V007	0.347826	34.03	27.92			Mare	NI	02-05y	2022
R222	H204	S170	A027	V007	0.304348	34.77	34.97			Mare	≤1 year	02-05y	2022
R203	H623	S126	A161	V007	0.26087	36.34	39.38			Gelding	≤1 year	06-07y	2022
R308	H076	S165	A190	V007	0.217391	32.64	32.42			Mare	≤1 year	02-05y	2022
R216	H423	S041	A250	V007	0.173913	35.56	32.84			Mare	3 years	06-07y	2022
R187	H032	S092	A060	V007	0.130435	35.88	36.52			Stalion	≤1 year	02-05y	2022
R139	H612	S131	A243	V007	0.0869565	45.66	28.46			Gelding	3 years	10-15y	2022
R043	H160	S118	A121	V007	0.0434783	36.97	53.46			Gelding	2 years	10-15y	2022
R066	H761	S151	A191	V008	1	31.25	16.91			Mare	≤1 year	02-05y	2022
R136	H149	S210	A165	V008	0.967742	33.36	17.68			Mare	3 years	02-05y	2022
R136	H334	S089	A165	V008	0.935484	31.54	17.77			Mare	3 years	06-07y	2022
R139	H612	S131	A243	V008	0.903226	28.77	18.19			Gelding	3 years	10-15y	2022
R238	H688	S077	A243	V008	0.870968	36.45	18.33			Gelding	NI	02-05y	2022
R238	H190	S131	A243	V008	0.83871	35.27	18.91			Gelding	2 years	08-09y	2022
R066	H847	S089	A191	V008	0.806452	32.96	19.73			Gelding	≤1 year	02-05y	2022
R319	H306	S097	A007	V008	0.774194	33.96	20.72			Gelding	2 years	08-09y	2022
R197	H125	S121	A098	V008	0.741935	36.19	25.41			Gelding	3 years	08-09y	2022
R197	H297	S097	A098	V008	0.709677	33.31	27.73			Gelding	2 years	08-09y	2022
R531	H643	S114	A165	V008	0.677419	29.4	18.69			Gelding	2 years	06-07y	2022
R531	H210	S058	A165	V008	0.645161	29.86	19.3			Gelding	≤1 year	08-09y	2022
R066	H627	S141	A191	V008	0.612903	30.34	21.15			Gelding	≤1 year	02-05y	2022
R444	H258	S207	A172	V008	0.580645	35.28	22.85			Mare	2 years	06-07y	2022
R136	H638	S054	A165	V008	0.516129	34.77	24.13			Mare	≤1 year	02-05y	2022
R139	H121	S131	A243	V008	0.483871	32.34	26.7			Gelding	≤1 year	02-05y	2022
R531	H564	S199	A165	V008	0.451613	29.35	19.23			Mare	2 years	02-05y	2022
R239	H016	S175	A243	V008	0.419355	33.79	21.05			Gelding	NI	02-05y	2022
R472	H243	S013	A029	V008	0.387097	29.06	21.84			Stalion	3 years	08-09y	2022
R277	H398	S077	A165	V008	0.354839	35.21	23.98			Mare	≤1 year	02-05y	2022
R037	H739	S180	A064	V008	0.322581	31.08	27.21			Gelding	3 years	08-09y	2022
R277	H598	S131	A020	V008	0.290323	31.37	21.47			Gelding	≤1 year	06-07y	2022
R037	H256	S171	A064	V008	0.258065	34.96	25.63			Mare	NI	02-05y	2022
R184	H316	S135	A165	V008	0.225806	33.26	26.46			Mare	≤1 year	02-05y	2022
R140	H245	S131	A189	V008	0.193548	36.13	30.47			Stalion	≤1 year	02-05y	2022
R203	H625	S210	A161	V008	0.16129	32.66	40.23			Gelding	≤1 year	08-09y	2022
R216	H423	S041	A250	V008	0.129032	31.09	26.25			Mare	3 years	06-07y	2022
R385	H022	S157	A243	V008	0.0967742	36.23	28.72			Gelding	≤1 year	02-05y	2022
R136	H115	S100	A165	V008	0.0645161	35.58	42.41			Gelding	2 years	02-05y	2022
R140	H276	S179	A189	V008	0.0322581	34.73	27.61			Gelding	3 years	08-09y	2022
R288	H366	S118	A228	V018	1	33.87	24.81			Mare	2 years	06-07y	2022
R332	H053	S110	A116	V018	0.933333	37.4	26.49			Gelding	3 years	06-07y	2022
R375	H095	S034	A195	V018	0.866667	35.29	27.19			Mare	2 years	02-05y	2022
R288	H436	S059	A089	V018	0.8	39.09	28.68			Gelding	≤1 year	08-09y	2022
R440	H372	S115	A237	V018	0.733333	37.6	30.31			Gelding	3 years	08-09y	2022
R059	H850	S194	A211	V018	0.666667	39.11	30.98			Gelding	2 years	06-07y	2022
R394	H174	S207	A096	V018	0.6	32.43	22.86			Gelding	3 years	08-09y	2022
R025	H860	S050	A067	V018	0.533333	35.31	26.49			Gelding	3 years	06-07y	2022
R421	H675	S131	A195	V018	0.4	38.64	31.78			Gelding	2 years	02-05y	2022
R401	H360	S104	A256	V018	0.333333	35.44	38.32			Mare	2 years	06-07y	2022
R343	H225	S043	A145	V018	0.266667	37.57	41.23			Gelding	2 years	06-07y	2022
R202	H112	S147	A038	V018	0.2	38.18	48.9			Mare	≤1 year	02-05y	2022
R089	H096	S196	A256	V018	0.133333	33.66	30.8			Gelding	≤1 year	02-05y	2022
R025	H554	S145	A067	V018	0.0666667	35.85	40.01			Gelding	≤1 year	08-09y	2022
R069	H836	S056	A191	V016	1	32.86	24.61			Mare	2 years	02-05y	2022
R069	H761	S151	A191	V016	0.909091	33.15	25.41			Mare	≤1 year	02-05y	2022
R309	H426	S077	A104	V016	0.818182	34.55	25.47			Mare	3 years	06-07y	2022
R058	H658	S151	A139	V016	0.727273	33.13	28.71			Gelding	2 years	06-07y	2022
R405	H018	S196	A139	V016	0.636364	37.86	35.64			Mare	3 years	06-07y	2022
R058	H213	S061	A139	V016	0.545455	32.51	28.4			Gelding	2 years	10-15y	2022
R254	H012	S149	A139	V016	0.454545	35.16	31.64			Gelding	NI	06-07y	2022
R099	H736	S118	A226	V016	0.363636	33.76	36.85			Gelding	2 years	06-07y	2022
R069	H347	S207	A191	V016	0.272727	35.31	41.11			Gelding	≤1 year	08-09y	2022
R085	H703	S063	A104	V016	0.181818	31.76	31.51			Mare	≤1 year	06-07y	2022
R109	H732	S108	A164	V016	0.0909091	36.03	36.01			Gelding	3 years	10-15y	2022
R506	H798	S210	A151	V017	1	28.57	25.47			Mare	3 years	06-07y	2022
R196	H549	S058	A050	V017	0.947368	26.74	26.86			Mare	3 years	06-07y	2022
R025	H860	S050	A067	V017	0.894737	30.69	27.63			Gelding	3 years	06-07y	2022
R025	H551	S181	A067	V017	0.842105	29.63	31.33			Mare	≤1 year	02-05y	2022
R016	H154	S030	A115	V017	0.789474	29.65	34.22			Gelding	3 years	06-07y	2022
R076	H758	S043	A118	V017	0.736842	27.17	35.1			Gelding	2 years	02-05y	2022
R534	H355	S022	A241	V017	0.684211	30.2	39.1			Stalion	≤1 year	02-05y	2022
R230	H290	S131	A148	V017	0.631579	31.44	40.64			Gelding	2 years	08-09y	2022
R110	H766	S056	A229	V017	0.578947	27.02	24.36			Gelding	2 years	02-05y	2022
R288	H366	S118	A228	V017	0.526316	26.92	24.4			Mare	2 years	06-07y	2022
R055	H067	S149	A004	V017	0.473684	33.01	34.45			Gelding	3 years	08-09y	2022
R110	H781	S047	A229	V017	0.421053	30.81	36.18			Stalion	≤1 year	02-05y	2022
R055	H158	S179	A004	V017	0.368421	30.33	42.37			Mare	2 years	02-05y	2022
R196	H761	S151	A096	V017	0.315789	28.83	42.58			Mare	≤1 year	02-05y	2022
R196	H003	S063	A145	V017	0.263158	25.23	23.79			Mare	≤1 year	08-09y	2022
R196	H174	S207	A096	V017	0.210526	26.17	24.05			Gelding	3 years	08-09y	2022
R398	H554	S145	A067	V017	0.157895	48.43	31.68			Gelding	≤1 year	08-09y	2022
R012	H343	S201	A114	V017	0.105263	46.65	43.89			Gelding	≤1 year	06-07y	2022
R506	H059	S151	A151	V017	0.0526316	28.09	51.25			Gelding	2 years	08-09y	2022
R288	H199	S127	A257	V002	1	41.83	29.2			Gelding	3 years	10-15y	2023
R309	H231	S140	A104	V002	0.9375	42.23	29.53			Gelding	2 years	02-05y	2023
R321	H175	S061	A111	V002	0.875	42.08	30.3			Gelding	2 years	10-15y	2023
R288	H324	S050	A257	V002	0.8125	43.24	33.06			Gelding	2 years	02-05y	2023
R288	H096	S196	A257	V002	0.75	39.56	28.72		4	Gelding	2 years	02-05y	2023
R206	H029	S145	A186	V002	0.75	30.82	27.62	0	0	Gelding	2 years	08-09y	2023
R196	H515	S157	A195	V002	0.6875	40.32	29.04	4		Gelding	≤1 year	02-05y	2023
R219	H622	S191	A229	V002	0.625	41.29	29.55		4	Mare	≤1 year	02-05y	2023
R321	H002	S004	A111	V002	0.5625	39.61	30.01		4	Gelding	≤1 year	02-05y	2023
R321	H003	S063	A111	V002	0.5	40.55	30.35		4	Mare	2 years	10-15y	2023
R059	H850	S194	A211	V002	0.4375	43.32	28.1	4	4	Gelding	3 years	06-07y	2023
R196	H584	S056	A096	V002	0.375	42.68	39.01	8		Gelding	≤1 year	02-05y	2023
R163	H856	S050	A135	V002	0.3125	45.09	36.16		8	Gelding	3 years	08-09y	2023
R190	H158	S179	A004	V002	0.1875	48.89	28.78	4	4	Mare	3 years	06-07y	2023
R309	H068	S022	A104	V002	0.125	42.34	38.86	4	8	Gelding	≤1 year	02-05y	2023
R343	H341	S062	A145	V002	0.0625	50.24	39.84	4	4	Mare	≤1 year	02-05y	2023
R423	H430	S063	A103	V004	1	27.03	23.49	0	0	Gelding	3 years	06-07y	2023
R424	H407	S108	A073	V004	0.96875	27.27	24.72	0	0	Gelding	3 years	08-09y	2023
R388	H189	S196	A100	V004	0.9375	27.31	25.44	0	0	Gelding	2 years	06-07y	2023
R519	H712	S100	A165	V004	0.90625	28.48	27.78	0	0	Mare	2 years	06-07y	2023
R389	H147	S043	A100	V004	0.875	32.65	29.75	0	0	Gelding	2 years	02-05y	2023
R240	H121	S131	A243	V004	0.84375	28.49	24.52	0	4	Gelding	≤1 year	02-05y	2023
R416	H456	S001	A003	V004	0.78125	28.71	25.31	0	4	Gelding	3 years	06-07y	2023
R008	H265	S095	A073	V004	0.75	27.12	26.57	4	0	Gelding	2 years	10-15y	2023
R235	H803	S109	A003	V004	0.71875	30.72	26.7	4	0	Gelding	3 years	08-09y	2023
R519	H176	S099	A203	V004	0.6875	28.94	27.42	0	4	Mare	2 years	06-07y	2023
R453	H247	S089	A083	V004	0.65625	29.83	27.48	0	4	Mare	NI	06-07y	2023
R313	H633	S140	A097	V004	0.625	26.52	28.43	0	4	Gelding	NI	02-05y	2023
R465	H536	S043	A244	V004	0.59375	32.48	28.44	4	0	Gelding	NI	06-07y	2023
R036	H679	S183	A100	V004	0.5625	28.88	28.54	0	4	Gelding	3 years	08-09y	2023
R388	H744	S120	A100	V004	0.53125	30.75	28.93	0	4	Gelding	3 years	10-15y	2023
R172	H607	S131	A073	V004	0.5	30.41	29.57	0	4	Gelding	2 years	10-15y	2023
R201	H354	S005	A003	V004	0.46875	33.29	30.57	0	4	Gelding	≤1 year	02-05y	2023
R227	H664	S123	A117	V004	0.4375	28.54	32.11	0	4	Gelding	2 years	08-09y	2023
R282	H450	S119	A034	V004	0.40625	31.69	34.32	4	0	Gelding	3 years	08-09y	2023
R390	H294	S077	A100	V004	0.34375	31.75	27.03	0	8	Gelding	≤1 year	10-15y	2023
R423	H643	S114	A165	V004	0.3125	28.61	27.07	4	4	Gelding	3 years	08-09y	2023
R390	H330	S151	A100	V004	0.28125	29.57	28.15	0	8	Gelding	2 years	06-07y	2023
R108	H034	S112	A100	V004	0.25	32.39	33.5	8	0	Gelding	3 years	06-07y	2023
R307	H349	S108	A190	V004	0.21875	36.79	26.16	4	4	Gelding	3 years	08-09y	2023
R129	H172	S131	A150	V004	0.1875	29.56	28.33	12	0	Gelding	≤1 year	06-07y	2023
R002	H045	S035	A190	V004	0.15625	32.07	36.8	0	8	Gelding	≤1 year	02-05y	2023
R036	H794	S121	A100	V004	0.125	27.68	43.53	0	4	Gelding	2 years	08-09y	2023
R441	H263	S131	A100	V004	0.09375	35.73	32.65	8	8	Gelding	2 years	06-07y	2023
R139	H678	S126	A243	V004	0.0625	29.54	30.44	4	16	Mare	≤1 year	02-05y	2023
R325	H442	S098	A220	V004	0.03125	31.97	53.82	0	12	Gelding	≤1 year	02-05y	2023
R524	H855	S178	A198	V013	1	35.26	24.31			Gelding	3 years	06-07y	2023
R069	H748	S105	A191	V013	0.952381	32.52	26.64			Gelding	≤1 year	08-09y	2023
R136	H638	S054	A165	V013	0.904762	33.14	27.3			Mare	2 years	02-05y	2023
R407	H544	S158	A021	V013	0.857143	33.38	29.34			Stalion	≤1 year	02-05y	2023
R203	H625	S210	A161	V013	0.857143	30.96	29.34			Gelding	2 years	08-09y	2023
R150	H733	S054	A174	V013	0.761905	33.19	30.22			Mare	≤1 year	02-05y	2023
R435	H621	S191	A041	V013	0.714286	30.54	24.14		4	Gelding	2 years	06-07y	2023
R298	H600	S096	A152	V013	0.666667	33.23	24.26		4	Gelding	≤1 year	06-07y	2023
R134	H643	S114	A165	V013	0.619048	34.55	24.37		4	Gelding	3 years	08-09y	2023
R187	H575	S086	A060	V013	0.571429	33.71	26.11		4	Mare	NI	02-05y	2023
R438	H651	S107	A059	V013	0.52381	35.68	26.69		4	Mare	2 years	02-05y	2023
R134	H107	S066	A165	V013	0.47619	31.03	27.66	4		Mare	≤1 year	02-05y	2023
R136	H558	S056	A165	V013	0.428571	34.33	27.91		4	Mare	≤1 year	02-05y	2023
R188	H164	S050	A095	V013	0.380952	35.05	28.45		4	Gelding	3 years	02-05y	2023
R203	H623	S126	A161	V013	0.333333	32.57	30.78	4		Gelding	2 years	06-07y	2023
R406	H036	S096	A146	V013	0.285714	36.26	31.57		4	Mare	≤1 year	06-07y	2023
R070	H501	S198	A147	V013	0.238095	36.7	31.82		4	Mare	3 years	06-07y	2023
R360	H207	S063	A152	V013	0.190476	33.94	26.6		8	Mare	≤1 year	06-07y	2023
R093	H032	S092	A060	V013	0.142857	31.76	32.18	4	4	Stalion	≤1 year	02-05y	2023
R522	H201	S020	A021	V013	0.0952381	35.88	29.74	4	8	Gelding	≤1 year	08-09y	2023
R438	H182	S011	A059	V013	0.047619	35.65	41.29		16	Stalion	≤1 year	02-05y	2023
R431	H153	S056	A209	V012	1	31.19	23.82	0	0	Gelding	3 years	06-07y	2023
R219	H622	S191	A229	V012	0.941176	34.02	24.88	0	0	Mare	≤1 year	02-05y	2023
R058	H658	S151	A139	V012	0.882353	29.84	25.19	0	0	Gelding	3 years	06-07y	2023
R219	H443	S189	A072	V012	0.823529	35.44	27.55	0	0	Gelding	≤1 year	02-05y	2023
R314	H288	S076	A071	V012	0.705882	32.95	28.71	0	0	Mare	3 years	06-07y	2023
R383	H634	S131	A219	V012	0.647059	28.79	25.57	0	4	Gelding	3 years	08-09y	2023
R219	H584	S056	A080	V012	0.529412	32.39	28.06	0	4	Gelding	≤1 year	02-05y	2023
R340	H420	S056	A139	V012	0.470588	34.37	30.35	4	0	Gelding	2 years	06-07y	2023
R133	H538	S168	A219	V012	0.411765	31.26	31.32	0	4	Gelding	3 years	06-07y	2023
R176	H508	S151	A065	V012	0.352941	32.94	34.21	0	4	Gelding	≤1 year	06-07y	2023
R052	H495	S198	A219	V012	0.294118	31.64	25.27	0	8	Gelding	2 years	08-09y	2023
R058	H742	S210	A139	V012	0.235294	32.56	29.81	4	8	Gelding	≤1 year	06-07y	2023
R427	H133	S151	A156	V012	0.176471	41.44	24.96	4	8	Gelding	2 years	02-05y	2023
R085	H068	S022	A104	V012	0.117647	34.01	49.51	0	4	Gelding	≤1 year	02-05y	2023
R174	H111	S097	A252	V012	0.0588235	34.85	58.77	0	4	Gelding	NI	06-07y	2023
R196	H620	S163	A145	V015	1	29.78	29.28	0	0	Mare	3 years	08-09y	2023
R193	H436	S059	A089	V015	0.952381	33.55	30.42	0	0	Gelding	2 years	08-09y	2023
R190	H158	S179	A004	V015	0.857143	31.83	34.67	0	0	Mare	3 years	06-07y	2023
R480	H171	S084	A194	V015	0.809524	34.6	38.49	0	0	Gelding	3 years	10-15y	2023
R306	H059	S151	A151	V015	0.761905	33.05	39.06	0	0	Gelding	3 years	10-15y	2023
R288	H499	S118	A032	V015	0.714286	32.63	34.39	0	4	Gelding	2 years	06-07y	2023
R352	H662	S194	A214	V015	0.666667	32.69	35.62	0	4	Gelding	2 years	02-05y	2023
R131	H368	S200	A030	V015	0.619048	38.24	41.91	0	4	Mare	2 years	06-07y	2023
R429	H327	S047	A107	V015	0.571429	33.6	45.96	0	4	Mare	≤1 year	02-05y	2023
R055	H326	S097	A004	V015	0.52381	36.94	35.3	4	4	Mare	3 years	08-09y	2023
R296	H008	S184	A067	V015	0.47619	38.65	36.22	4	4	Mare	≤1 year	02-05y	2023
R026	H484	S047	A213	V015	0.428571	34.63	41.12	0	8	Gelding	NI	02-05y	2023
R296	H672	S067	A067	V015	0.333333	36.48	31.62	0	12	Mare	NI	02-05y	2023
R101	H539	S121	A110	V015	0.285714	32.78	33.99	0	12	Gelding	≤1 year	02-05y	2023
R100	H311	S044	A030	V015	0.238095	45.48	42.38	8	0	Gelding	≤1 year	06-07y	2023
R100	H764	S079	A030	V015	0.190476	36.36	42.62	4	12	Gelding	≤1 year	02-05y	2023
R029	H235	S157	A118	V015	0.142857	32.11	51.73	4	8	Gelding	2 years	08-09y	2023
R318	H537	S056	A110	V015	0.0952381	32.29	38.99	8	12	Mare	≤1 year	02-05y	2023
R534	H462	S182	A241	V015	0.047619	35.88	50.52	8	8	Stalion	≤1 year	02-05y	2023
R069	H843	S089	A191	V011	1	30.58	29.14			Gelding	2 years	02-05y	2023
R136	H316	S135	A165	V011	0.952381	29.58	34.07			Mare	2 years	06-07y	2023
R136	H638	S054	A165	V011	0.904762	31.06	40.75			Mare	2 years	02-05y	2023
R134	H836	S056	A233	V011	0.857143	25.72	27.59			Mare	3 years	06-07y	2023
R069	H761	S151	A191	V011	0.809524	30.34	29.2			Mare	2 years	02-05y	2023
R531	H210	S058	A165	V011	0.761905	28.14	34.51			Gelding	2 years	08-09y	2023
R223	H699	S071	A108	V011	0.714286	29.17	40.03			Mare	≤1 year	02-05y	2023
R272	H152	S201	A137	V011	0.666667	30.14	38.13			Gelding	2 years	06-07y	2023
R182	H242	S210	A184	V011	0.619048	29.78	39.56			Gelding	2 years	06-07y	2023
R134	H107	S066	A165	V011	0.571429	30.18	40.71			Mare	≤1 year	02-05y	2023
R194	H061	S067	A079	V011	0.52381	30.49	40.88			Mare	2 years	06-07y	2023
R117	H760	S053	A002	V011	0.47619	27.69	41.86			Gelding	2 years	08-09y	2023
R531	H643	S114	A165	V011	0.428571	27.86	33.15			Gelding	3 years	08-09y	2023
R221	H180	S043	A170	V011	0.380952	30.56	38.69			Gelding	3 years	06-07y	2023
R135	H100	S187	A165	V011	0.333333	28.03	46.15			Mare	≤1 year	02-05y	2023
R501	H124	S118	A153	V011	0.285714	29.3	35.04			Gelding	2 years	10-15y	2023
R501	H203	S180	A153	V011	0.238095	29.8	42.97			Gelding	3 years	08-09y	2023
R223	H741	S030	A108	V011	0.190476	30.42	45.02			Gelding	2 years	10-15y	2023
R372	H743	S059	A184	V011	0.142857	34.86	54.46			Stalion	2 years	06-07y	2023
R262	H319	S043	A153	V011	0.0952381	27.48	48.59			Gelding	2 years	08-09y	2023
R178	H851	S156	A185	V011	0.047619	29.93	62.34			Mare	2 years	02-05y	2023
R461	H753	S115	A168	V005	1	32.96	24.04			Gelding	3 years	06-07y	2023
R461	H808	S205	A168	V005	0.958333	36.91	26.7			Gelding	3 years	06-07y	2023
R471	H466	S172	A186	V005	0.916667	37.1	33.7			Gelding	2 years	06-07y	2023
R367	H593	S121	A160	V005	0.875	37.98	36.99			Gelding	≤1 year	02-05y	2023
R059	H828	S151	A211	V005	0.833333	39.91	27.56		4	Gelding	3 years	06-07y	2023
R059	H850	S194	A211	V005	0.791667	38.06	27.72		4	Gelding	3 years	06-07y	2023
R219	H515	S157	A195	V005	0.75	38.21	28.81		4	Gelding	≤1 year	02-05y	2023
R007	H458	S179	A193	V005	0.708333	32.3	28.89		4	Gelding	3 years	10-15y	2023
R111	H308	S047	A080	V005	0.666667	36.12	29.86		4	Stalion	2 years	06-07y	2023
R383	H634	S131	A219	V005	0.625	36.98	31.38		4	Gelding	3 years	08-09y	2023
R271	H514	S171	A258	V005	0.583333	37.21	34.4		4	Mare	2 years	06-07y	2023
R194	H342	S131	A079	V005	0.541667	36.16	34.39		8	Gelding	≤1 year	02-05y	2023
R314	H006	S050	A231	V005	0.5	40.66	37.23	4	4	Gelding	≤1 year	08-09y	2023
R244	H345	S121	A050	V005	0.458333	34.09	38.91	4	4	Gelding	≤1 year	08-09y	2023
R098	H286	S109	A050	V005	0.416667	41.53	34.48	4	8	Gelding	≤1 year	08-09y	2023
R462	H061	S067	A079	V005	0.375	42.5	35.91		12	Mare	2 years	06-07y	2023
R146	H003	S063	A160	V005	0.333333	34.82	36.59	8	4	Mare	2 years	10-15y	2023
R147	H030	S085	A042	V005	0.291667	41.7	36.65	4	8	Mare	3 years	10-15y	2023
R007	H838	S034	A193	V005	0.25	30.28	40.23	4	8	Mare	3 years	06-07y	2023
R429	H327	S047	A107	V005	0.208333	42.09	49.11		4	Mare	≤1 year	02-05y	2023
R377	H799	S131	A168	V005	0.166667	39.09	30.71	4	12	Gelding	3 years	08-09y	2023
R133	H538	S168	A219	V005	0.125	39.21	42.64	12	4	Gelding	3 years	06-07y	2023
R377	H595	S131	A168	V005	0.0833333	37.6	46.93	4	8	Gelding	3 years	06-07y	2023
R334	H644	S154	A168	V005	0.0416667	39.54	51.34	8	4	Gelding	2 years	08-09y	2023
R219	H611	S086	A054	V009	1	30.49	22.87			Stalion	≤1 year	02-05y	2023
R195	H297	S097	A098	V009	0.96	29.92	22.99			Gelding	3 years	10-15y	2023
R531	H210	S058	A165	V009	0.96	31.84	22.99			Gelding	2 years	08-09y	2023
R134	H643	S114	A165	V009	0.88	28.55	24.78			Gelding	3 years	08-09y	2023
R136	H638	S054	A165	V009	0.84	29.8	25.04			Mare	2 years	02-05y	2023
R314	H859	S134	A231	V009	0.8	30.48	28.13			Gelding	2 years	10-15y	2023
R314	H006	S050	A231	V009	0.76	31.75	31.38			Gelding	≤1 year	08-09y	2023
R219	H124	S118	A080	V009	0.72	32.35	33.85			Gelding	2 years	10-15y	2023
R134	H836	S056	A233	V009	0.68	25.7	21.44			Mare	3 years	06-07y	2023
R069	H761	S151	A191	V009	0.64	28.88	22.13			Mare	2 years	02-05y	2023
R111	H308	S047	A080	V009	0.6	28.81	24.09			Stalion	2 years	06-07y	2023
R312	H403	S181	A128	V009	0.56	27.68	25.53			Mare	NI	02-05y	2023
R069	H748	S105	A191	V009	0.52	30.28	26			Gelding	≤1 year	08-09y	2023
R501	H347	S207	A153	V009	0.48	30.01	26.36			Gelding	2 years	08-09y	2023
R411	H664	S123	A117	V009	0.44	32.55	27.36			Gelding	2 years	08-09y	2023
R321	H005	S061	A111	V009	0.4	30.49	27.49			Mare	≤1 year	06-07y	2023
R503	H438	S131	A117	V009	0.36	27.35	28.42			Gelding	≤1 year	06-07y	2023
R370	H222	S076	A128	V009	0.32	29.54	28.54			Mare	2 years	06-07y	2023
R136	H100	S187	A165	V009	0.28	31.13	30			Mare	≤1 year	02-05y	2023
R134	H107	S066	A165	V009	0.24	30.8	31.97			Mare	≤1 year	02-05y	2023
R321	H002	S004	A111	V009	0.2	32.49	33.6			Gelding	≤1 year	02-05y	2023
R406	H544	S158	A146	V009	0.16	30.38	37.99			Stalion	≤1 year	02-05y	2023
R132	H293	S056	A117	V009	0.12	30.49	27.51			Gelding	3 years	06-07y	2023
R077	H054	S168	A058	V009	0.08	31.89	33.32			Gelding	≤1 year	08-09y	2023
R501	H221	S069	A153	V009	0.04	31.78	32.51			Gelding	≤1 year	02-05y	2023
R212	H707	S151	A107	V014	1	31.25	25.57			Gelding	2 years	06-07y	2023
R192	H445	S210	A207	V014	0.972222	33.66	26.44			Gelding	3 years	06-07y	2023
R367	H003	S063	A160	V014	0.944444	33.33	27.07			Mare	2 years	10-15y	2023
R526	H209	S091	A207	V014	0.916667	30.18	28.11			Gelding	3 years	10-15y	2023
R421	H515	S157	A195	V014	0.888889	36.9	28.5			Gelding	≤1 year	02-05y	2023
R244	H345	S121	A050	V014	0.861111	33.31	28.98			Gelding	≤1 year	08-09y	2023
R199	H639	S131	A207	V014	0.833333	34.62	29.68			Gelding	3 years	08-09y	2023
R419	H231	S140	A050	V014	0.805556	30.17	30.56			Gelding	2 years	02-05y	2023
R010	H335	S210	A207	V014	0.777778	34.6	31.77			Gelding	≤1 year	02-05y	2023
R052	H495	S198	A219	V014	0.75	34.82	32.01			Gelding	2 years	08-09y	2023
R192	H768	S061	A207	V014	0.722222	33.82	32.47			Mare	NI	02-05y	2023
R419	H683	S183	A050	V014	0.694444	37.69	33.77			Gelding	3 years	08-09y	2023
R199	H677	S063	A207	V014	0.666667	39.66	34.88			Gelding	≤1 year	08-09y	2023
R219	H124	S118	A080	V014	0.638889	35.66	36.69			Gelding	2 years	10-15y	2023
R047	H535	S113	A205	V014	0.611111	39.56	40.73			Mare	3 years	06-07y	2023
R268	H175	S061	A111	V014	0.583333	34.49	28.01			Gelding	2 years	10-15y	2023
R268	H002	S004	A111	V014	0.555556	33.19	28.84			Gelding	≤1 year	02-05y	2023
R112	H061	S067	A079	V014	0.527778	33.25	30.08			Mare	2 years	06-07y	2023
R471	H466	S172	A186	V014	0.5	32.59	31.2			Gelding	2 years	06-07y	2023
R402	H801	S056	A050	V014	0.472222	34	31.22			Gelding	≤1 year	02-05y	2023
R133	H538	S168	A219	V014	0.444444	34.46	31.32			Gelding	3 years	06-07y	2023
R429	H327	S047	A107	V014	0.416667	33.97	32.56			Mare	≤1 year	02-05y	2023
R098	H286	S109	A050	V014	0.388889	32.22	32.76			Gelding	≤1 year	08-09y	2023
R317	H029	S145	A186	V014	0.361111	32.19	32.85			Gelding	2 years	08-09y	2023
R515	H033	S149	A210	V014	0.333333	32.25	33.37			Gelding	3 years	08-09y	2023
R367	H593	S121	A160	V014	0.305556	35.18	34.29			Gelding	≤1 year	02-05y	2023
R383	H634	S131	A219	V014	0.25	31.05	35.93			Gelding	3 years	08-09y	2023
R064	H785	S149	A207	V014	0.25	34.83	35.93			Gelding	≤1 year	02-05y	2023
R215	H569	S151	A019	V014	0.194444	37.45	36.64			Mare	2 years	02-05y	2023
R321	H005	S061	A111	V014	0.166667	33.97	38.56			Mare	≤1 year	06-07y	2023
R064	H517	S022	A207	V014	0.138889	32.64	40.4			Gelding	2 years	02-05y	2023
R375	H095	S034	A195	V014	0.111111	32.37	42.07			Mare	3 years	06-07y	2023
R526	H178	S162	A207	V014	0.0833333	37.68	38.34			Mare	≤1 year	02-05y	2023
R145	H759	S151	A160	V014	0.0555556	31.89	30.63			Mare	≤1 year	06-07y	2023
R321	H510	S096	A111	V014	0.0277778	35.89	33.99			Gelding	≤1 year	06-07y	2023
R238	H322	S131	A243	V007	1	28.25	26.24			Gelding	≤1 year	08-09y	2023
R134	H836	S056	A233	V007	0.944444	27.57	26.61			Mare	3 years	06-07y	2023
R136	H712	S100	A165	V007	0.888889	30.89	28.95			Mare	2 years	06-07y	2023
R134	H643	S114	A165	V007	0.833333	29.53	29.16			Gelding	3 years	08-09y	2023
R187	H575	S086	A060	V007	0.777778	29.72	32.71			Mare	NI	02-05y	2023
R203	H625	S210	A161	V007	0.722222	32.29	36.79			Gelding	2 years	08-09y	2023
R044	H646	S121	A037	V007	0.666667	31.01	27.75		4	Gelding	≤1 year	08-09y	2023
R239	H016	S175	A243	V007	0.611111	29.94	29.36		4	Gelding	NI	02-05y	2023
R136	H638	S054	A165	V007	0.555556	31.3	32.4	4		Mare	2 years	02-05y	2023
R444	H258	S207	A172	V007	0.5	31.57	35.6		4	Mare	3 years	08-09y	2023
R413	H623	S126	A161	V007	0.444444	33.18	28.17	4	4	Gelding	2 years	06-07y	2023
R531	H107	S066	A165	V007	0.388889	33.57	30.85	8		Mare	≤1 year	02-05y	2023
R037	H256	S171	A064	V007	0.333333	31.41	30.41	4	8	Mare	NI	02-05y	2023
R122	H218	S058	A016	V007	0.277778	31.11	33.82	4	8	Gelding	≤1 year	10-15y	2023
R222	H358	S098	A027	V007	0.222222	32.72	37.57	4	8	Gelding	≤1 year	02-05y	2023
R239	H121	S131	A243	V007	0.166667	45.31	32.11	4		Gelding	≤1 year	02-05y	2023
R062	H696	S043	A206	V007	0.111111	30.21	46.07	4	8	Mare	3 years	06-07y	2023
R222	H023	S056	A027	V007	0.0555556	31.55	33.91	8		Gelding	≤1 year	02-05y	2023
R134	H564	S199	A165	V019	1	28.12	24.53			Mare	3 years	06-07y	2023
R238	H190	S131	A243	V019	0.972222	30.49	25.9			Gelding	3 years	08-09y	2023
R238	H688	S077	A243	V019	0.944444	31.89	25.92			Gelding	NI	06-07y	2023
R531	H210	S058	A165	V019	0.916667	29.55	28.48			Gelding	2 years	08-09y	2023
R331	H176	S099	A203	V019	0.888889	32.01	29.77			Mare	2 years	06-07y	2023
R136	H316	S135	A165	V019	0.861111	30.79	30.03			Mare	2 years	06-07y	2023
R503	H438	S131	A117	V019	0.833333	28.29	30.94			Gelding	≤1 year	06-07y	2023
R021	H293	S056	A117	V019	0.805556	32	32.48			Gelding	3 years	06-07y	2023
R519	H305	S047	A203	V019	0.777778	32.75	33.16			Gelding	≤1 year	02-05y	2023
R058	H658	S151	A139	V019	0.75	27.08	26.52			Gelding	3 years	06-07y	2023
R044	H646	S121	A037	V019	0.722222	29.58	27.63			Gelding	≤1 year	08-09y	2023
R134	H836	S056	A233	V019	0.694444	25.25	27.81			Mare	3 years	06-07y	2023
R037	H256	S171	A064	V019	0.666667	28.48	28.64			Mare	NI	02-05y	2023
R423	H430	S063	A103	V019	0.638889	31.66	28.75			Gelding	3 years	06-07y	2023
R056	H704	S063	A242	V019	0.611111	31.1	28.93			Mare	2 years	06-07y	2023
R531	H643	S114	A165	V019	0.583333	30.06	29			Gelding	3 years	08-09y	2023
R316	H322	S131	A243	V019	0.555556	28.68	29.55			Gelding	≤1 year	08-09y	2023
R239	H121	S131	A243	V019	0.527778	30.57	29.59			Gelding	≤1 year	02-05y	2023
R239	H016	S175	A243	V019	0.5	30.45	30.97			Gelding	NI	02-05y	2023
R187	H575	S086	A060	V019	0.444444	31.55	32.76			Mare	NI	02-05y	2023
R136	H638	S054	A165	V019	0.416667	32.74	34.91			Mare	2 years	02-05y	2023
R331	H818	S194	A203	V019	0.388889	36.79	37.53			Mare	NI	02-05y	2023
R021	H664	S123	A117	V019	0.361111	31.27	38			Gelding	2 years	08-09y	2023
R130	H470	S029	A242	V019	0.333333	31.68	29.14			Gelding	3 years	10-15y	2023
R187	H032	S092	A060	V019	0.305556	29.99	31.08			Stalion	≤1 year	02-05y	2023
R135	H100	S187	A165	V019	0.277778	27.98	32.27			Mare	≤1 year	02-05y	2023
R519	H049	S029	A203	V019	0.25	30.9	32.28			Mare	≤1 year	08-09y	2023
R134	H107	S066	A165	V019	0.222222	30.514	33.22			Mare	≤1 year	02-05y	2023
R508	H317	S168	A133	V019	0.194444	41.27	32.02			Gelding	3 years	06-07y	2023
R385	H022	S157	A243	V019	0.166667	31.25	42			Gelding	2 years	06-07y	2023
R276	H278	S183	A165	V019	0.138889	27.58	29			Gelding	2 years	10-15y	2023
R452	H247	S089	A083	V019	0.111111	24.95	42.13			Mare	NI	06-07y	2023
R137	H170	S061	A233	V019	0.0833333	26.81	47.76			Mare	3 years	10-15y	2023
R444	H258	S207	A172	V019	0.0555556	52.35	30.24			Mare	3 years	08-09y	2023
R139	H614	S064	A053	V019	0.0277778	34.35	36.51			Gelding	3 years	10-15y	2023
R319	H306	S097	A007	V008	1	36.72	26.59	0	0	Gelding	3 years	10-15y	2023
R139	H688	S077	A243	V008	0.961538	36.57	28.11	0	0	Gelding	NI	06-07y	2023
R203	H625	S210	A161	V008	0.923077	36.93	30.43	0	0	Gelding	2 years	08-09y	2023
R203	H623	S126	A161	V008	0.884615	36.18	32.07	0	0	Gelding	2 years	06-07y	2023
R349	H279	S048	A007	V008	0.846154	37.34	33.89	0	0	Gelding	≤1 year	06-07y	2023
R319	H233	S145	A007	V008	0.807692	41.99	33.97	0	0	Gelding	≤1 year	08-09y	2023
R531	H643	S114	A165	V008	0.769231	37.52	24.24	0	4	Gelding	3 years	08-09y	2023
R444	H258	S207	A172	V008	0.730769	39.39	26.61	0	4	Mare	3 years	08-09y	2023
R432	H714	S186	A007	V008	0.692308	38.49	29.36	4	0	Gelding	≤1 year	10-15y	2023
R423	H447	S043	A103	V008	0.653846	39.65	29.5	4	0	Gelding	≤1 year	02-05y	2023
R139	H121	S131	A243	V008	0.615385	37.66	30.48	4	0	Gelding	≤1 year	02-05y	2023
R414	H041	S149	A206	V008	0.576923	35.54	31.85	4	0	Gelding	≤1 year	10-15y	2023
R531	H081	S126	A165	V008	0.538462	39.87	33.29	4	0	Gelding	2 years	06-07y	2023
R276	H107	S066	A165	V008	0.5	37.16	25.9	0	8	Mare	≤1 year	02-05y	2023
R137	H836	S056	A233	V008	0.461538	33.56	26.83	0	8	Mare	3 years	06-07y	2023
R316	H322	S131	A243	V008	0.423077	36.74	29.09	4	4	Gelding	≤1 year	08-09y	2023
R135	H638	S054	A165	V008	0.384615	36.71	41.96	0	8	Mare	2 years	02-05y	2023
R437	H614	S064	A053	V008	0.346154	40.98	29.89	4	8	Gelding	3 years	10-15y	2023
R037	H007	S171	A064	V008	0.269231	35.11	29.88	4	12	Mare	NI	02-05y	2023
R276	H100	S187	A165	V008	0.230769	36.89	30.43	4	12	Mare	≤1 year	02-05y	2023
R222	H023	S056	A022	V008	0.192308	36.99	31.59	8	8	Gelding	≤1 year	02-05y	2023
R385	H022	S157	A243	V008	0.153846	39.52	35.99	8	12	Gelding	2 years	06-07y	2023
R451	H609	S183	A112	V008	0.115385	40.42	32.58	4	16	Mare	2 years	02-05y	2023
R122	H218	S058	A016	V008	0.0769231	40.22	33.83	16	8	Gelding	≤1 year	10-15y	2023
R436	H223	S134	A053	V008	0.0384615	43.63	47.44	4	8	Gelding	≤1 year	10-15y	2023
R059	H828	S151	A211	V018	1	31.48	28.13	0	0	Gelding	3 years	06-07y	2023
R219	H729	S061	A080	V018	0.96	33.5	29.8	0	0	Mare	≤1 year	06-07y	2023
R111	H308	S047	A080	V018	0.92	31.82	30.45	0	0	Stalion	2 years	06-07y	2023
R193	H436	S059	A089	V018	0.88	32.81	31.6	0	0	Gelding	2 years	08-09y	2023
R219	H454	S096	A160	V018	0.84	34.6	33.05	0	0	Mare	≤1 year	02-05y	2023
R196	H620	S163	A145	V018	0.8	32.15	26.16	4	0	Mare	3 years	08-09y	2023
R059	H850	S194	A211	V018	0.72	33.41	29.35	0	4	Gelding	3 years	06-07y	2023
R288	H199	S127	A257	V018	0.68	33.5	29.39	4	0	Gelding	3 years	10-15y	2023
R219	H515	S157	A195	V018	0.64	32.94	29.79	0	4	Gelding	≤1 year	02-05y	2023
R377	H799	S131	A168	V018	0.6	32.95	30.36	0	4	Gelding	3 years	08-09y	2023
R156	H011	S056	A014	V018	0.56	29.4	35.77	0	4	Gelding	3 years	06-07y	2023
R206	H029	S145	A186	V018	0.52	33.91	38.07	4	0	Gelding	2 years	08-09y	2023
R076	H758	S043	A118	V018	0.48	35.77	39.42	4	0	Gelding	3 years	06-07y	2023
R190	H158	S179	A004	V018	0.44	35.48	41.28	0	6	Mare	3 years	06-07y	2023
R429	H327	S047	A143	V018	0.4	34.32	32.08	4	4	Mare	≤1 year	02-05y	2023
R434	H595	S131	A168	V018	0.32	29.04	30.23	4	8	Gelding	3 years	06-07y	2023
R274	H566	S201	A159	V018	0.28	30.1	32.31	8	4	Gelding	2 years	06-07y	2023
R377	H644	S154	A168	V018	0.24	33.9	34.61	0	12	Gelding	2 years	08-09y	2023
R194	H342	S131	A079	V018	0.2	31.85	36.78	8	4	Gelding	≤1 year	02-05y	2023
R471	H466	S172	A186	V018	0.16	33.01	43.51	4	8	Gelding	2 years	06-07y	2023
R466	H332	S189	A072	V018	0.12	34.06	47.98	0	16	Gelding	≤1 year	02-05y	2023
R480	H171	S084	A089	V018	0.08	35.91	49.92	0	18	Gelding	3 years	10-15y	2023
R118	H096	S196	A257	V018	0.04	32.73	50.69	4	15	Gelding	2 years	02-05y	2023
R219	H308	S047	A080	V016	1	31.9	28.21	0	0	Stalion	2 years	06-07y	2023
R069	H761	S151	A191	V016	0.923077	30.7	28.72	0	0	Mare	2 years	02-05y	2023
R268	H175	S061	A111	V016	0.846154	32.92	29.93	0	0	Gelding	2 years	10-15y	2023
R069	H849	S043	A191	V016	0.769231	32.08	30.85	0	0	Gelding	3 years	06-07y	2023
R058	H658	S151	A139	V016	0.692308	30.92	32.99	0	0	Gelding	3 years	06-07y	2023
R219	H515	S157	A195	V016	0.615385	32.84	28.59	0	4	Gelding	≤1 year	02-05y	2023
R268	H002	S004	A111	V016	0.538462	33.21	30.68	4	0	Gelding	≤1 year	02-05y	2023
R069	H748	S105	A191	V016	0.461538	32.75	35.3	0	4	Gelding	≤1 year	08-09y	2023
R340	H421	S056	A139	V016	0.384615	33.87	37.13	4	0	Gelding	2 years	06-07y	2023
R058	H742	S210	A139	V016	0.307692	34.08	34.43	0	8	Gelding	≤1 year	06-07y	2023
R099	H736	S118	A226	V016	0.230769	31.96	42.65	0	8	Gelding	3 years	08-09y	2023
R219	H332	S189	A072	V016	0.153846	32.14	34.44	0	12	Gelding	≤1 year	02-05y	2023
R268	H510	S096	A111	V016	0.0769231	34.43	36.61	4	12	Gelding	≤1 year	06-07y	2023
R288	H366	S118	A228	V017	1	33.17	23.47			Mare	3 years	06-07y	2023
R049	H675	S131	A106	V017	0.956522	33.52	24.8			Gelding	3 years	06-07y	2023
R025	H371	S135	A067	V017	0.869565	36.99	26.44			Mare	≤1 year	02-05y	2023
R110	H712	S100	A229	V017	0.826087	34.96	27.39			Mare	2 years	06-07y	2023
R190	H158	S179	A004	V017	0.782609	32.01	27.99			Mare	3 years	06-07y	2023
R489	H302	S097	A036	V017	0.73913	31.89	28.32			Gelding	3 years	06-07y	2023
R230	H290	S131	A148	V017	0.695652	37.84	32.02			Gelding	3 years	08-09y	2023
R263	H195	S061	A036	V017	0.652174	36.76	34			Gelding	2 years	08-09y	2023
R306	H059	S151	A151	V017	0.608696	38.06	30.52			Gelding	3 years	10-15y	2023
R049	H390	S168	A110	V017	0.565217	33.93	27.3			Mare	3 years	06-07y	2023
R506	H571	S061	A151	V017	0.521739	34.13	28.98			Gelding	2 years	08-09y	2023
R266	H601	S198	A132	V017	0.478261	34.31	29.59			Mare	2 years	06-07y	2023
R193	H436	S059	A089	V017	0.434783	35.65	30.45			Gelding	2 years	08-09y	2023
R094	H659	S063	A051	V017	0.391304	35.79	30.83			Gelding	3 years	06-07y	2023
R076	H758	S043	A118	V017	0.347826	35.2	30.25			Gelding	3 years	06-07y	2023
R480	H171	S084	A229	V017	0.304348	41.66	33.51			Gelding	3 years	10-15y	2023
R288	H499	S118	A032	V017	0.26087	38.72	35.85			Gelding	2 years	06-07y	2023
R049	H654	S163	A110	V017	0.217391	33.8	41.06			Mare	3 years	08-09y	2023
R025	H008	S184	A067	V017	0.173913	34.99	32.61			Mare	≤1 year	02-05y	2023
R025	H169	S061	A067	V017	0.130435	35.13	49.29			Mare	≤1 year	06-07y	2023
R289	H676	S172	A129	V017	0.0869565	35.59	51.39			Gelding	2 years	06-07y	2023
R055	H326	S097	A004	V017	0.0434783	43.56	50.18			Mare	3 years	08-09y	2023
R219	H584	S056	A207	V001	1	31.72	26.85			Gelding	≤1 year	02-05y	2024
R531	H210	S058	A165	V001	0.964286	32.56	30.37			Gelding	3 years	10-15y	2024
R417	H185	S095	A023	V001	0.928571	30.21	32.24			Gelding	3 years	10-15y	2024
R001	H804	S101	A054	V001	0.892857	31.53	40.92			Gelding	2 years	06-07y	2024
R234	H761	S151	A191	V001	0.857143	29.39	24.58		4	Mare	3 years	06-07y	2024
R276	H638	S054	A165	V001	0.821429	26.46	24.97		4	Mare	3 years	06-07y	2024
R219	H597	S130	A195	V001	0.785714	34.55	25.05		4	Mare	≤1 year	02-05y	2024
R361	H204	S170	A128	V001	0.75	28.13	26.28		4	Mare	2 years	02-05y	2024
R219	H587	S086	A080	V001	0.714286	31.56	29.81		4	Mare	≤1 year	02-05y	2024
R218	H460	S188	A080	V001	0.678571	30.48	31.25	4		Mare	≤1 year	02-05y	2024
R406	H036	S096	A146	V001	0.642857	31.4	31.47	4		Mare	2 years	06-07y	2024
R518	H454	S096	A099	V001	0.607143	31.29	32.89	4		Mare	≤1 year	02-05y	2024
R150	H733	S054	A174	V001	0.571429	30.45	33.83		4	Mare	2 years	06-07y	2024
R135	H558	S056	A165	V001	0.535714	27.83	34.81		4	Mare	2 years	02-05y	2024
R457	H751	S181	A138	V001	0.5	29.1	36.09	4		Mare	≤1 year	06-07y	2024
R117	H266	S131	A002	V001	0.464286	29.71	37.12		4	Gelding	2 years	06-07y	2024
R276	H107	S066	A165	V001	0.428571	28.47	29.66		8	Mare	2 years	06-07y	2024
R361	H097	S178	A128	V001	0.392857	34.74	30.61		8	Gelding	2 years	06-07y	2024
R275	H826	S145	A198	V001	0.357143	29.71	39.11	4	4	Gelding	≤1 year	10-15y	2024
R474	H051	S188	A217	V001	0.321429	31.16	40.92		8	Mare	3 years	06-07y	2024
R376	H565	S183	A054	V001	0.285714	32.97	43.85	4	4	Stalion	≤1 year	02-05y	2024
R102	H215	S151	A174	V001	0.25	41.18	35.29	4		Gelding	≤1 year	02-05y	2024
R529	H690	S047	A002	V001	0.214286	33.12	35.83	4	8	Gelding	2 years	06-07y	2024
R001	H364	S186	A054	V001	0.178571	29.47	37.64		12	Gelding	≤1 year	08-09y	2024
R474	H299	S197	A217	V001	0.142857	30.43	38.81	8	4	Mare	NI	02-05y	2024
R234	H748	S105	A191	V001	0.107143	26.91	48.67	4	12	Gelding	2 years	08-09y	2024
R276	H356	S030	A020	V001	0.0714286	31.2	63.37	4	12	Gelding	≤1 year	06-07y	2024
R278	H474	S062	A020	V001	0.0357143	36.06	60.34	12	12	Stalion	≤1 year	02-05y	2024
R421	H597	S130	A195	V003	1	39.91	28.93	0	0	Mare	≤1 year	02-05y	2024
R219	H587	S086	A080	V003	0.916667	39.83	29.4	0	0	Mare	≤1 year	02-05y	2024
R320	H414	S194	A048	V003	0.833333	36.99	30.87	0	0	Gelding	2 years	10-15y	2024
R194	H061	S067	A079	V003	0.75	39.28	30.94	0	0	Mare	3 years	08-09y	2024
R321	H003	S063	A111	V003	0.666667	39.28	31.77	0	0	Mare	3 years	10-15y	2024
R206	H029	S145	A186	V003	0.583333	37.04	31.89	4	0	Gelding	3 years	10-15y	2024
R207	H755	S009	A186	V003	0.5	41.93	33.38	4	0	Gelding	≤1 year	08-09y	2024
R393	H312	S125	A222	V003	0.416667	39.34	35.59	4	0	Mare	≤1 year	02-05y	2024
R196	H196	S024	A145	V003	0.333333	38.57	35.67	0	4	Gelding	≤1 year	06-07y	2024
R321	H072	S054	A111	V003	0.25	41.7	35.57	4	4	Gelding	≤1 year	06-07y	2024
R163	H163	S139	A135	V003	0.166667	56.41	38.3	4	0	Gelding	≤1 year	10-15y	2024
R394	H432	S149	A222	V003	0.0833333	40.94	36.99	12	16	Mare	≤1 year	02-05y	2024
R388	H189	S196	A100	V004	1	27.54	28.51	0	0	Gelding	3 years	08-09y	2024
R388	H330	S151	A100	V004	0.952381	29.57	29.71	0	0	Gelding	3 years	08-09y	2024
R313	H633	S140	A097	V004	0.904762	27.57	30.34	0	0	Gelding	NI	06-07y	2024
R129	H172	S131	A150	V004	0.857143	29.03	30.65	0	0	Gelding	2 years	08-09y	2024
R201	H354	S005	A003	V004	0.809524	26.05	31.12	0	0	Gelding	2 years	06-07y	2024
R416	H738	S068	A003	V004	0.761905	30.97	32.13	0	0	Gelding	≤1 year	08-09y	2024
R020	H409	S131	A100	V004	0.714286	30.25	32.45	0	0	Gelding	≤1 year	02-05y	2024
R036	H044	S076	A100	V004	0.666667	29.65	33.37	0	0	Mare	≤1 year	06-07y	2024
R250	H043	S166	A001	V004	0.619048	28.6	34.04	0	0	Gelding	≤1 year	08-09y	2024
R036	H794	S121	A100	V004	0.571429	28.68	30.36	0	4	Gelding	3 years	08-09y	2024
R291	H747	S168	A006	V004	0.52381	26.84	32.68	0	4	Gelding	3 years	06-07y	2024
R389	H147	S043	A100	V004	0.47619	30.43	30.54	0	8	Gelding	3 years	06-07y	2024
R020	H103	S131	A100	V004	0.380952	28.49	31.87	0	8	Gelding	2 years	06-07y	2024
R492	H721	S014	A006	V004	0.333333	30.05	36.8	4	4	Gelding	2 years	08-09y	2024
R441	H500	S185	A100	V004	0.285714	31.95	41.33	4	4	Mare	≤1 year	02-05y	2024
R441	H323	S101	A100	V004	0.238095	29.1	33.93	4	8	Gelding	2 years	06-07y	2024
R512	H631	S121	A220	V004	0.190476	31.36	46.07	0	4	Gelding	2 years	10-15y	2024
R424	H269	S131	A073	V004	0.142857	27.84	44.45	0	8	Gelding	≤1 year	08-09y	2024
R308	H667	S035	A190	V004	0.0952381	29.54	34.08	8	8	Mare	≤1 year	02-05y	2024
R336	H617	S133	A100	V004	0.047619	26.49	37.71	12	8	Gelding	≤1 year	06-07y	2024
R212	H707	S151	A107	V012	1	32.89	24.91			Gelding	3 years	06-07y	2024
R176	H508	S151	A065	V012	0.933333	34.38	30.87			Gelding	2 years	08-09y	2024
R403	H857	S130	A120	V012	0.866667	36.6	27.26			Gelding	2 years	06-07y	2024
R051	H072	S054	A081	V012	0.8	34.12	23.93		4	Gelding	≤1 year	06-07y	2024
R320	H414	S194	A048	V012	0.733333	33.57	23.95		4	Gelding	2 years	10-15y	2024
R058	H421	S056	A139	V012	0.666667	32.01	25.19		4	Gelding	3 years	06-07y	2024
R051	H003	S063	A081	V012	0.6	34.08	25.27	4		Mare	3 years	10-15y	2024
R258	H141	S047	A048	V012	0.533333	33.5	26.34		4	Gelding	2 years	06-07y	2024
R058	H742	S210	A139	V012	0.466667	33.7	36.61			Gelding	2 years	06-07y	2024
R206	H029	S145	A186	V012	0.4	33.95	27.74		12	Gelding	3 years	10-15y	2024
R309	H091	S101	A104	V012	0.333333	37.45	30.1		12	Gelding	≤1 year	06-07y	2024
R096	H070	S175	A154	V012	0.266667	37.49	31.81	8	4	Gelding	NI	02-05y	2024
R246	H486	S168	A011	V012	0.133333	38.07	40.96	4	4	Gelding	3 years	08-09y	2024
R427	H133	S151	A156	V012	0.0666667	42.92	41.01	4		Gelding	3 years	06-07y	2024
R296	H008	S184	A067	V015	1	29.74	26.96	0	0	Mare	≤1 year	06-07y	2024
R110	H533	S124	A229	V015	0.928571	32.11	27.83	0	0	Gelding	≤1 year	02-05y	2024
R318	H708	S202	A110	V015	0.857143	32.01	29.33	0	0	Mare	≤1 year	02-05y	2024
R352	H662	S194	A214	V015	0.785714	33.63	29.6	0	0	Gelding	3 years	06-07y	2024
R126	H573	S074	A045	V015	0.714286	33.1	30.01	0	0	Mare	≤1 year	02-05y	2024
R193	H534	S133	A089	V015	0.642857	33.22	34.45	0	0	Gelding	≤1 year	06-07y	2024
R296	H252	S067	A067	V015	0.5	33.28	31.3	4	0	Mare	≤1 year	02-05y	2024
R027	H235	S157	A118	V015	0.428571	31.82	31.4	4	0	Gelding	3 years	10-15y	2024
R152	H527	S033	A166	V015	0.357143	30.43	34.87	4	0	Mare	3 years	06-07y	2024
R196	H196	S024	A145	V015	0.285714	30.34	27.6	0	8	Gelding	≤1 year	06-07y	2024
R288	H807	S177	A004	V015	0.214286	34.43	31.03	4	4	Mare	≤1 year	02-05y	2024
R196	H765	S035	A145	V015	0.142857	29.82	29.53	0	12	Mare	≤1 year	02-05y	2024
R126	H833	S125	A045	V015	0.0714286	32.2	49.74	0	8	Mare	2 years	02-05y	2024
R069	H843	S089	A191	V011	1	31.78	24.41	0	0	Gelding	3 years	06-07y	2024
R136	H090	S086	A165	V011	0.947368	34.51	24.86	0	0	Stalion	2 years	02-05y	2024
R136	H316	S135	A165	V011	0.894737	32.76	25.1	0	0	Mare	3 years	06-07y	2024
R234	H761	S151	A191	V011	0.894737	30.8	25.1	0	0	Mare	3 years	06-07y	2024
R406	H036	S096	A146	V011	0.789474	37.11	27.62	0	0	Mare	2 years	06-07y	2024
R069	H748	S105	A191	V011	0.736842	31.62	27.86	0	0	Gelding	2 years	08-09y	2024
R187	H575	S086	A060	V011	0.684211	34.75	28.01	0	0	Mare	NI	02-05y	2024
R134	H107	S066	A165	V011	0.631579	32.62	28.67	0	0	Mare	2 years	06-07y	2024
R407	H348	S158	A021	V011	0.578947	34.6	29.19	0	0	Gelding	2 years	02-05y	2024
R135	H558	S056	A165	V011	0.526316	30.93	29.42	0	0	Mare	2 years	02-05y	2024
R477	H749	S061	A233	V011	0.473684	32.02	30.29	0	0	Mare	2 years	06-07y	2024
R136	H638	S054	A165	V011	0.421053	34.01	27.74	0	4	Mare	3 years	06-07y	2024
R223	H339	S006	A108	V011	0.368421	33.18	29.74	0	4	Gelding	3 years	06-07y	2024
R501	H221	S076	A153	V011	0.315789	34.48	32.7	4	0	Gelding	2 years	02-05y	2024
R117	H266	S131	A002	V011	0.263158	33.88	34.23	4	0	Gelding	2 years	06-07y	2024
R531	H210	S058	A165	V011	0.210526	36.2	36.2	0	4	Gelding	3 years	10-15y	2024
R223	H699	S071	A108	V011	0.157895	33.02	37.47	4	0	Mare	≤1 year	02-05y	2024
R134	H772	S195	A165	V011	0.105263	31.63	33.1	4	4	Mare	≤1 year	02-05y	2024
R501	H319	S043	A153	V011	0.0526316	31.68	38.8	8	4	Gelding	3 years	08-09y	2024
R309	H231	S140	A104	V005	1	34.13	29.77			Gelding	3 years	02-05y	2024
R219	H056	S194	A204	V005	0.972973	33.64	30.11			Gelding	3 years	02-05y	2024
R332	H187	S047	A116	V005	0.945946	33.93	30.42			Gelding	2 years	02-05y	2024
R219	H597	S130	A195	V005	0.918919	36.85	30.5			Mare	≤1 year	02-05y	2024
R206	H029	S145	A186	V005	0.891892	33.08	31.48			Gelding	3 years	10-15y	2024
R219	H587	S086	A080	V005	0.864865	34.68	31.94			Mare	≤1 year	02-05y	2024
R378	H419	S082	A182	V005	0.837838	35.36	33.31			Gelding	≤1 year	02-05y	2024
R215	H569	S151	A019	V005	0.810811	35.69	33.39			Mare	3 years	06-07y	2024
R268	H003	S063	A111	V005	0.783784	35.62	33.64			Mare	3 years	10-15y	2024
R143	H286	S109	A204	V005	0.756757	38.42	36.92			Gelding	2 years	10-15y	2024
R309	H600	S096	A152	V005	0.72973	34.61	30.67		4	Gelding	2 years	08-09y	2024
R429	H327	S047	A087	V005	0.702703	35.39	33.09		4	Mare	2 years	02-05y	2024
R052	H495	S198	A219	V005	0.675676	34	33.38		4	Gelding	3 years	08-09y	2024
R061	H052	S063	A044	V005	0.648649	36.84	33.45		4	Gelding	≤1 year	10-15y	2024
R194	H061	S067	A079	V005	0.621622	35.51	33.54		4	Mare	3 years	08-09y	2024
R098	H345	S121	A204	V005	0.594595	36.42	33.87		4	Gelding	≤1 year	10-15y	2024
R366	H282	S095	A181	V005	0.567568	33.26	34.56		4	Gelding	2 years	06-07y	2024
R151	H101	S168	A049	V005	0.540541	32.7	34.62		4	Gelding	3 years	08-09y	2024
R219	H038	S189	A017	V005	0.513514	36.1	35.03		4	Mare	≤1 year	06-07y	2024
R268	H072	S054	A111	V005	0.459459	37.96	43.45	4		Gelding	≤1 year	06-07y	2024
R412	H188	S018	A225	V005	0.432432	35.27	33.57		8	Mare	3 years	06-07y	2024
R443	H767	S061	A019	V005	0.405405	31.84	34.32	4	4	Mare	NI	02-05y	2024
R432	H618	S076	A009	V005	0.378378	34.39	34.34	4	4	Gelding	≤1 year	06-07y	2024
R053	H552	S058	A066	V005	0.351351	35.74	38.88	4	4	Gelding	2 years	06-07y	2024
R211	H686	S063	A116	V005	0.324324	34.67	44.36	4	4	Gelding	≤1 year	06-07y	2024
R434	H644	S154	A168	V005	0.297297	35.16	32.03	8	4	Gelding	3 years	08-09y	2024
R268	H531	S056	A111	V005	0.27027	35.9	34.65	8	4	Gelding	≤1 year	06-07y	2024
R483	H491	S046	A255	V005	0.243243	34.09	36.14	4	8	Mare	≤1 year	02-05y	2024
R329	H586	S138	A087	V005	0.216216	44.99	39.27	12		Gelding	2 years	06-07y	2024
R392	H130	S188	A018	V005	0.189189	40.57	42.13	12		Gelding	2 years	06-07y	2024
R268	H367	S139	A111	V005	0.162162	36.98	46.53		8	Gelding	≤1 year	08-09y	2024
R098	H268	S047	A204	V005	0.135135	37.14	44.05	4	8	Gelding	≤1 year	02-05y	2024
R246	H486	S168	A011	V005	0.108108	40.01	53.31		4	Gelding	3 years	08-09y	2024
R418	H344	S131	A017	V005	0.0810811	41.73	45.95	8	12	Gelding	≤1 year	10-15y	2024
R003	H645	S194	A240	V005	0.0540541	37.72	50.22	8	8	Gelding	2 years	02-05y	2024
R255	H567	S062	A040	V005	0.027027	36.39	54.16		20	Gelding	≤1 year	06-07y	2024
R010	H335	S210	A207	V014	1	36.12	22.41	0	0	Gelding	2 years	06-07y	2024
R186	H802	S186	A050	V014	0.969697	37.32	23.34	0	0	Gelding	2 years	06-07y	2024
R219	H230	S194	A152	V014	0.939394	37.99	23.44	0	0	Gelding	3 years	02-05y	2024
R219	H584	S056	A080	V014	0.909091	39.17	23.9	0	0	Gelding	≤1 year	02-05y	2024
R362	H603	S198	A050	V014	0.878788	33.48	26.94	0	0	Gelding	3 years	10-15y	2024
R246	H486	S168	A011	V014	0.848485	40.21	27.32	0	0	Gelding	3 years	08-09y	2024
R471	H466	S172	A186	V014	0.818182	33.28	27.74	0	0	Gelding	3 years	06-07y	2024
R309	H068	S022	A104	V014	0.787879	35.1	27.9	0	0	Gelding	2 years	02-05y	2024
R151	H101	S168	A049	V014	0.757576	33.91	29.85	0	0	Gelding	3 years	08-09y	2024
R329	H586	S138	A093	V014	0.69697	36.83	30.47	0	0	Gelding	2 years	06-07y	2024
R515	H496	S159	A210	V014	0.666667	33.49	31.73	0	0	Gelding	2 years	10-15y	2024
R143	H286	S109	A204	V014	0.636364	31.72	32.09	0	0	Gelding	2 years	10-15y	2024
R219	H416	S189	A011	V014	0.606061	38.19	33.13	0	0	Mare	≤1 year	06-07y	2024
R310	H720	S060	A207	V014	0.575758	38.58	36.49	0	0	Gelding	≤1 year	06-07y	2024
R309	H231	S140	A104	V014	0.545455	34.38	21.73	0	4	Gelding	3 years	02-05y	2024
R217	H460	S188	A080	V014	0.515152	36.22	24.14	0	4	Mare	≤1 year	02-05y	2024
R206	H029	S145	A186	V014	0.484848	34.19	24.44	0	4	Gelding	3 years	10-15y	2024
R175	H122	S194	A050	V014	0.454545	41.38	24.45	0	4	Gelding	2 years	08-09y	2024
R429	H327	S047	A093	V014	0.424242	35.95	24.71	0	4	Mare	2 years	02-05y	2024
R242	H728	S061	A207	V014	0.363636	34.98	28.31	4	0	Gelding	≤1 year	02-05y	2024
R186	H822	S096	A050	V014	0.333333	39.17	30.43	0	4	Gelding	2 years	08-09y	2024
R052	H495	S198	A219	V014	0.30303	32.65	39.74	0	4	Gelding	3 years	08-09y	2024
R175	H801	S056	A050	V014	0.272727	30.33	24.29	4	4	Gelding	2 years	02-05y	2024
R383	H092	S194	A219	V014	0.242424	37.71	34.63	8	0	Gelding	≤1 year	06-07y	2024
R515	H408	S131	A210	V014	0.212121	34.09	38.54	0	12	Gelding	≤1 year	08-09y	2024
R046	H483	S162	A207	V014	0.181818	37.54	26.64	4	12	Mare	2 years	06-07y	2024
R053	H552	S058	A066	V014	0.151515	35.12	30.91	8	8	Gelding	2 years	06-07y	2024
R004	H345	S121	A204	V014	0.121212	37.03	36.25	8	8	Gelding	≤1 year	10-15y	2024
R255	H567	S062	A040	V014	0.0909091	39.5	45.39	0	12	Gelding	≤1 year	06-07y	2024
R064	H684	S153	A207	V014	0.0606061	39.37	38.95	8	12	Gelding	≤1 year	02-05y	2024
R052	H541	S047	A219	V014	0.030303	35.47	53.31	8	8	Gelding	≤1 year	06-07y	2024
R136	H558	S056	A165	V007	1	28.75	21.92	0	0	Mare	2 years	02-05y	2024
R238	H322	S131	A243	V007	0.933333	30.52	22.27	0	0	Gelding	2 years	08-09y	2024
R134	H752	S181	A165	V007	0.866667	30.16	23.2	0	0	Mare	≤1 year	06-07y	2024
R136	H638	S054	A165	V007	0.8	32.52	23.21	0	0	Mare	3 years	06-07y	2024
R037	H256	S171	A064	V007	0.733333	28.58	25.63	0	0	Mare	NI	06-07y	2024
R477	H100	S187	A165	V007	0.666667	29.02	26.85	0	0	Mare	2 years	02-05y	2024
R239	H013	S096	A243	V007	0.6	30.57	28.38	0	0	Mare	≤1 year	02-05y	2024
R238	H197	S126	A243	V007	0.533333	31.04	24.05	0	4	Mare	≤1 year	02-05y	2024
R037	H797	S096	A064	V007	0.466667	32.82	25.6	0	4	Gelding	≤1 year	02-05y	2024
R510	H772	S195	A165	V007	0.4	31.85	30.57	0	4	Mare	≤1 year	02-05y	2024
R239	H246	S108	A243	V007	0.333333	31.95	38.83	0	4	Gelding	≤1 year	10-15y	2024
R134	H782	S043	A233	V007	0.266667	32.02	29.87	4	8	Gelding	≤1 year	06-07y	2024
R136	H107	S066	A165	V007	0.2	33.54	32.7	8	8	Mare	2 years	06-07y	2024
R179	H205	S096	A029	V007	0.133333	32.16	46.7	0	8	Gelding	2 years	02-05y	2024
R484	H023	S056	A121	V007	0.0666667	30.76	37.52	12	12	Gelding	≤1 year	06-07y	2024
R136	H316	S135	A165	V019	1	29.47	29.42	0	0	Mare	3 years	06-07y	2024
R238	H121	S131	A243	V019	0.967742	30.62	29.87	0	0	Gelding	2 years	06-07y	2024
R338	H600	S096	A152	V019	0.935484	29.55	30.05	0	0	Gelding	2 years	08-09y	2024
R316	H322	S131	A243	V019	0.903226	29.89	32.77	0	0	Gelding	2 years	08-09y	2024
R056	H704	S063	A242	V019	0.870968	29.69	33.55	0	0	Mare	3 years	08-09y	2024
R135	H558	S056	A165	V019	0.83871	30.2	34.28	0	0	Mare	2 years	02-05y	2024
R519	H712	S100	A203	V019	0.806452	29.87	34.52	0	0	Mare	3 years	06-07y	2024
R134	H575	S086	A060	V019	0.774194	32.05	35.34	0	0	Mare	NI	02-05y	2024
R298	H027	S162	A152	V019	0.741935	33.31	35.75	0	0	Gelding	≤1 year	06-07y	2024
R021	H664	S123	A117	V019	0.709677	31.19	36.11	0	0	Gelding	3 years	08-09y	2024
R338	H406	S075	A152	V019	0.677419	32.04	36.34	0	0	Gelding	≤1 year	08-09y	2024
R139	H197	S126	A243	V019	0.645161	32.31	40.1	0	0	Mare	≤1 year	02-05y	2024
R531	H210	S058	A165	V019	0.612903	30.35	29.44	0	4	Gelding	3 years	10-15y	2024
R454	H247	S089	A083	V019	0.580645	25.42	30.29	0	4	Mare	NI	06-07y	2024
R134	H107	S066	A165	V019	0.548387	30.08	32.04	0	4	Mare	2 years	06-07y	2024
R136	H638	S054	A165	V019	0.516129	31.17	32.17	0	4	Mare	3 years	06-07y	2024
R423	H447	S043	A103	V019	0.483871	36	34.89	4	0	Gelding	2 years	06-07y	2024
R518	H454	S096	A099	V019	0.451613	29.88	35.91	0	4	Mare	≤1 year	02-05y	2024
R503	H438	S131	A117	V019	0.419355	29.77	36.09	0	4	Gelding	2 years	08-09y	2024
R134	H772	S195	A165	V019	0.387097	32.35	45.39	4	0	Mare	≤1 year	02-05y	2024
R477	H749	S061	A233	V019	0.354839	27.6	35.67	8	0	Mare	2 years	06-07y	2024
R037	H256	S171	A064	V019	0.322581	29.72	37.79	0	8	Mare	NI	06-07y	2024
R444	H666	S101	A172	V019	0.290323	31.4	42.91	0	8	Gelding	NI	02-05y	2024
R239	H016	S175	A243	V019	0.258065	31.67	48.4	4	0	Gelding	NI	06-07y	2024
R444	H294	S077	A172	V019	0.225806	34.85	46.39	4	4	Gelding	2 years	10-15y	2024
R057	H468	S008	A075	V019	0.193548	29.69	37.33	8	4	Gelding	≤1 year	06-07y	2024
R238	H246	S108	A243	V019	0.16129	31.72	37.93	0	12	Gelding	≤1 year	10-15y	2024
R354	H049	S029	A203	V019	0.129032	30.29	44.47	8	4	Mare	2 years	08-09y	2024
R454	H827	S056	A083	V019	0.0967742	27.35	50.75	4	8	Gelding	NI	06-07y	2024
R134	H782	S043	A233	V019	0.0645161	33.2	47.3	4	16	Gelding	≤1 year	06-07y	2024
R385	H022	S157	A243	V019	0.0322581	33	46.5	16	8	Gelding	3 years	06-07y	2024
R423	H447	S043	A103	V008	1	32.67	25.03	0	0	Gelding	2 years	06-07y	2024
R239	H016	S175	A243	V008	0.95	32.58	25.75	0	0	Gelding	NI	06-07y	2024
R136	H638	S054	A165	V008	0.9	32.39	26.1	0	0	Mare	3 years	06-07y	2024
R316	H322	S131	A243	V008	0.85	33.13	27.48	0	0	Gelding	2 years	08-09y	2024
R356	H625	S210	A161	V008	0.8	30.11	29.12	0	0	Gelding	3 years	10-15y	2024
R239	H246	S108	A243	V008	0.75	37.62	34.28	0	0	Gelding	≤1 year	10-15y	2024
R136	H558	S056	A165	V008	0.7	32.18	25.65	4	0	Mare	2 years	02-05y	2024
R413	H623	S126	A161	V008	0.65	36.99	30.65	0	4	Gelding	3 years	08-09y	2024
R116	H219	S108	A171	V008	0.6	36.03	35.25	0	4	Gelding	3 years	10-15y	2024
R385	H022	S157	A243	V008	0.55	37.34	40.96	0	4	Gelding	3 years	06-07y	2024
R444	H294	S077	A172	V008	0.5	39.75	42.04	4	0	Gelding	2 years	10-15y	2024
R139	H197	S126	A243	V008	0.45	36.62	35.76	0	8	Mare	≤1 year	02-05y	2024
R135	H107	S066	A165	V008	0.4	35.28	37.81	8	0	Mare	2 years	06-07y	2024
R444	H666	S101	A172	V008	0.35	39.78	39.88	4	4	Gelding	NI	02-05y	2024
R454	H247	S089	A083	V008	0.3	31.29	25.99	8	4	Mare	NI	06-07y	2024
R277	H772	S195	A165	V008	0.25	32.56	32.41	8	4	Mare	≤1 year	02-05y	2024
R037	H256	S171	A064	V008	0.2	33.75	34.59	4	8	Mare	NI	06-07y	2024
R500	H606	S145	A022	V008	0.15	33.71	35.58	4	8	Gelding	≤1 year	06-07y	2024
R261	H198	S145	A173	V008	0.1	35.77	50.16	8	4	Gelding	3 years	08-09y	2024
R451	H609	S183	A112	V008	0.05	36.89	32.74	8	12	Mare	3 years	06-07y	2024
R219	H460	S188	A080	V018	1	35.57	32.01	0	0	Mare	≤1 year	02-05y	2024
R219	H286	S109	A204	V018	0.944444	33.2	32.5	0	0	Gelding	2 years	10-15y	2024
R420	H208	S131	A116	V018	0.888889	29.9	32.63	0	0	Gelding	2 years	08-09y	2024
R429	H327	S047	A093	V018	0.833333	33.76	36.69	0	0	Mare	2 years	02-05y	2024
R332	H187	S047	A116	V018	0.777778	37.08	30.43	0	4	Gelding	2 years	02-05y	2024
R194	H061	S067	A079	V018	0.722222	31.89	33.02	0	4	Mare	3 years	08-09y	2024
R126	H833	S125	A045	V018	0.666667	36.75	33.49	4	0	Mare	2 years	02-05y	2024
R258	H141	S047	A048	V018	0.611111	34	34.98	4	0	Gelding	2 years	06-07y	2024
R196	H574	S030	A096	V018	0.555556	37.38	37.08	0	4	Stalion	3 years	10-15y	2024
R196	H196	S024	A145	V018	0.5	33.56	27.62	0	8	Gelding	≤1 year	06-07y	2024
R212	H707	S151	A107	V018	0.444444	31.37	30.26	0	8	Gelding	3 years	06-07y	2024
R320	H414	S194	A048	V018	0.388889	36.11	30.33	0	8	Gelding	2 years	10-15y	2024
R027	H235	S157	A118	V018	0.333333	41.75	31.12	8	0	Gelding	3 years	10-15y	2024
R439	H193	S151	A237	V018	0.277778	34.22	31.48	0	8	Gelding	2 years	08-09y	2024
R126	H573	S074	A045	V018	0.222222	35.97	33.74	0	8	Mare	≤1 year	02-05y	2024
R392	H130	S188	A018	V018	0.166667	38.24	42.47	8	0	Gelding	2 years	06-07y	2024
R332	H637	S185	A116	V018	0.111111	35.51	34.08	0	12	Gelding	2 years	06-07y	2024
R196	H533	S124	A096	V018	0.0555556	35.38	34.83	4	8	Gelding	≤1 year	02-05y	2024
R069	H761	S151	A191	V016	1	26.64	27.19	0	0	Mare	3 years	06-07y	2024
R309	H600	S096	A152	V016	0.947368	25.58	28.81	0	0	Gelding	2 years	08-09y	2024
R069	H748	S105	A191	V016	0.894737	26.81	29.3	0	0	Gelding	2 years	08-09y	2024
R194	H061	S067	A079	V016	0.842105	24.19	31.07	0	0	Mare	3 years	08-09y	2024
R246	H486	S168	A011	V016	0.789474	28.09	33.34	0	0	Gelding	3 years	08-09y	2024
R058	H421	S056	A139	V016	0.736842	27.28	34.25	0	0	Gelding	3 years	06-07y	2024
R058	H742	S210	A139	V016	0.684211	27.53	35.35	0	0	Gelding	2 years	06-07y	2024
R421	H533	S124	A195	V016	0.631579	27.51	37.39	0	0	Gelding	≤1 year	02-05y	2024
R219	H014	S125	A080	V016	0.578947	27.36	39.82	0	0	Mare	≤1 year	02-05y	2024
R099	H073	S066	A226	V016	0.526316	32.46	40.57	0	0	Gelding	3 years	08-09y	2024
R206	H029	S145	A186	V016	0.421053	26.35	32.78	0	8	Gelding	3 years	10-15y	2024
R098	H268	S047	A204	V016	0.368421	29.2	36.63	0	8	Gelding	≤1 year	02-05y	2024
R019	H559	S007	A204	V016	0.315789	30.53	39.97	8	0	Gelding	≤1 year	02-05y	2024
R085	H091	S101	A104	V016	0.263158	32.06	40.28	0	8	Gelding	≤1 year	06-07y	2024
R340	H229	S070	A139	V016	0.210526	30.56	41.08	4	8	Mare	≤1 year	06-07y	2024
R207	H755	S009	A186	V016	0.157895	45.64	40.63	8	4	Gelding	≤1 year	08-09y	2024
R176	H508	S151	A065	V016	0.105263	29.92	58.01	4	8	Gelding	2 years	08-09y	2024
R483	H084	S178	A255	V016	0.0526316	26.89	61.1	0	12	Gelding	≤1 year	02-05y	2024
R219	H622	S191	A229	V017	1	35	29.48	0	0	Mare	≤1 year	02-05y	2024
R288	H324	S050	A145	V017	0.954545	37.35	30.5	0	0	Gelding	3 years	06-07y	2024
R219	H587	S086	A080	V017	0.909091	32.83	31.15	0	0	Mare	≤1 year	02-05y	2024
R218	H460	S188	A080	V017	0.863636	34.8	31.68	0	0	Mare	≤1 year	02-05y	2024
R219	H230	S194	A152	V017	0.818182	36.1	32.09	0	0	Gelding	3 years	02-05y	2024
R219	H584	S056	A080	V017	0.772727	33.82	32.15	0	0	Gelding	≤1 year	02-05y	2024
R296	H008	S184	A067	V017	0.727273	35.95	29.65	0	4	Mare	≤1 year	06-07y	2024
R296	H672	S067	A067	V017	0.681818	35.45	30.04	4	0	Mare	NI	02-05y	2024
R157	H194	S107	A162	V017	0.636364	35.88	31.33	0	4	Gelding	3 years	10-15y	2024
R352	H662	S194	A214	V017	0.590909	36.48	32.4	0	4	Gelding	3 years	06-07y	2024
R233	H601	S198	A132	V017	0.545455	33.3	32.81	4	0	Mare	3 years	08-09y	2024
R110	H510	S096	A229	V017	0.5	34.35	33.24	0	4	Gelding	2 years	06-07y	2024
R027	H235	S157	A118	V017	0.454545	34.65	38.67	0	4	Gelding	3 years	10-15y	2024
R193	H436	S059	A089	V017	0.409091	34.28	40.18	0	4	Gelding	3 years	10-15y	2024
R110	H448	S130	A229	V017	0.363636	36.08	42.53	0	4	Gelding	2 years	06-07y	2024
R288	H341	S062	A145	V017	0.318182	34.77	29.04	0	8	Mare	≤1 year	02-05y	2024
R263	H195	S061	A036	V017	0.272727	33.71	39.43	4	4	Gelding	3 years	10-15y	2024
R247	H277	S147	A234	V017	0.227273	35.51	43.06	8	0	Gelding	2 years	02-05y	2024
R288	H502	S058	A229	V017	0.181818	35.9	39.62	4	8	Gelding	≤1 year	06-07y	2024
R263	H709	S142	A036	V017	0.136364	33.33	55.21	0	4	Gelding	≤1 year	02-05y	2024
R400	H476	S208	A234	V017	0.0909091	33.62	39.29	12	8	Mare	3 years	06-07y	2024
R193	H534	S133	A089	V017	0.0454545	35.39	68.44	4	8	Gelding	≤1 year	06-07y	2024

## Sheet: Table S2
Table S2. Number of levels in the fixed effects and random factors.
Factor	Levels
Sex (stallion, mare, gelding)	3
Age (2-5 years, 6-7 years, 8-9 years, 10-15 years)	4
Interval (≤1 year, 2 years, 3 years, NI)	4
Rider	534
Rider–horse pair	1190
Horse	860
Sire	210
Affiliation after retirement	259
Competition year	7
Venue	20

## Sheet: Table S3
Table S3 Posterior predictive interval (PPI) coverage for each dependent variable.
Dependent variables	50% PI	80% PI	90% PI	95% PI
Transformed rank	56.3	93	98.4	99.5
Round time 1	63.4	87.6	93.5	96.8
Round time 2	64.5	88.5	94.2	96.8
Obstacle faults 1	73.8	92.3	96	97.8
Obstacle faults 2	64.5	93.9	97.8	98.8
PI denotes prediction interval.

## Sheet: Table S4
Table S4. Descriptive statistics (median [min–max]) of performance outcomes (transformed rank, round time 1, round time 2, obstacle faults 1, and obstacle faults 2) by sex, interval, age, and number of competitions.
Outcome	Parameter	Category	n	Median [Min–Max]
Transformed rank	Sex	Stallions	61	0.42 [0.03–1.00]
	Sex	Mare	630	0.57 [0.02–1.00]
	Sex	Geldings	1260	0.52 [0.02–1.00]
	Interval	less than 1 year	754	0.43 [0.02–1.00]
	Interval	2 years	615	0.56 [0.03–1.00]
	Interval	3 years	488	0.64 [0.02–1.00]
	Interval	NI	94	0.56 [0.06–1.00]
	Age	02-05y	705	0.50 [0.02–1.00]
	Age	06-07y	648	0.55 [0.02–1.00]
	Age	08-09y	427	0.52 [0.02–1.00]
	Age	10-15y	171	0.58 [0.03–1.00]
	Number of competitions	once	457	0.37 [0.02–1.00]
	Number of competitions	at least twice	1494	0.57 [0.02–1.00]
Round time 1	Sex	Stallions	56	35.48 [28.81–47.99]
	Sex	Mare	582	34.62 [24.19–65.34]
	Sex	Geldings	1137	35.21 [25.58–64.89]
	Interval	less than 1 year	692	35.49 [26.42–65.34]
	Interval	2 years	561	34.74 [25.58–64.89]
	Interval	3 years	444	34.27 [24.19–53.35]
	Interval	NI	78	34.37 [24.95–49.58]
	Age	2-5y	636	35.26 [26.42–65.34]
	Age	6-7y	591	34.44 [24.95–60.48]
	Age	8-9y	392	34.95 [24.19–64.89]
	Age	10-15y	156	35.49 [26.35–60.56]
	Number of competitions	once	404	35.72 [26.42–56.41]
	Number of competitions	at least twice	1371	34.71 [24.19–65.34]
Round time 2	Sex	Stallion	61	32.52 [21.09–62.18]
	Sex	Mare	630	29.64 [16.91–72.00]
	Sex	Gelding	1260	30.34 [17.18–79.79]
	Interval	≤1 year	754	31.11 [16.91–79.79]
	Interval	2 years	615	29.83 [18.69–74.73]
	Interval	3 years	488	28.85 [17.18–62.03]
	Interval	NI	94	31.68 [18.33–62.18]
	Age	2–5y	705	30.22 [16.91–79.79]
	Age	6–7y	648	29.95 [17.26–71.45]
	Age	8–9y	427	30.08 [17.18–74.78]
	Age	10–15y	171	30.37 [18.19–60.68]
	Number of competitions	Once	457	34.01 [19.73–79.79]
	Number of competitions	At least twice	1494	29.34 [16.91–74.73]
Obstacle faults 1	Sex	Stallion	23	0.000 [0.000–20.000]
	Sex	Mare	279	0.000 [0.000–20.000]
	Sex	Gelding	591	0.000 [0.000–16.000]
	Interval	less than 1 year	373	0.000 [0.000–20.000]
	Interval	2 years	264	0.000 [0.000–12.000]
	Interval	3 years	213	0.000 [0.000–16.000]
	Interval	NI	43	0.000 [0.000–8.000]
	Age	2-5y	303	0.000 [0.000–20.000]
	Age	6-7y	323	0.000 [0.000–20.000]
	Age	8-9y	178	0.000 [0.000–12.000]
	Age	10-15y	89	0.000 [0.000–16.000]
	Number of competitions	at least twice	551	0.000 [0.000–20.000]
	Number of competitions	once	342	0.000 [0.000–20.000]
Obstacle faults 2	Sex	Stallion	28	4.00 [0.00–16.00]
	Sex	Mare	304	4.00 [0.00–20.00]
	Sex	Gelding	685	4.00 [0.00–28.00]
	Interval	less than 1 year	411	4.00 [0.00–28.00]
	Interval	2 years	307	4.00 [0.00–16.00]
	Interval	3 years	248	4.00 [0.00–16.00]
	Interval	NI	51	4.00 [0.00–12.00]
	Age	2-5y	348	4.00 [0.00–28.00]
	Age	6-7y	368	4.00 [0.00–20.00]
	Age	8-9y	202	4.00 [0.00–12.00]
	Age	10-15y	99	4.00 [0.00–12.00]
	Number of competitions	at least twice	596	4.00 [0.00–20.00]
	Number of competitions	once	421	4.00 [0.00–28.00]
NI denotes a group with no information of interval.
n denotes numbre.
